# Supplementary material for: Optimization of quantitative proteomic analysis of clots generated from plasma of patients with venous thromboembolism
Source: Clin Proteomics. 2017 Nov 28;14:38. doi: 10.1186/s12014-017-9173-x (PMC5706328; doi:10.1186/s12014-017-9173-x)
Supplement: Supplementary file 1 — Additional file 1: Table 1. The list of proteins identified by MaxQuant software in plasma fibrin clots from patients with VTE, which were measured using MED FASP (LysC + Typsin + Chymotrypsin) method combined with LC-MS/MS and Total Protein Approach (TPA) (n = 4 per group) [file 12014_2017_9173_MOESM1_ESM.xlsx]

## Sheet: proteinGroups
Additional file 1: Table 1. The list of proteins identified by MaxQuant software in plasma fibrin clots from patients with VTE, which were measured using MED FASP (LysC + Typsin + Chymotrypsin) method combined with LC-MS/MS and Total Protein Approach (TPA) (n=4 per group).
Majority protein IDs	Protein names	Gene names	Peptides	Razor + unique peptides	Unique peptides	Sequence coverage [%]	Average concentration [nmol/g]
P31946;P31946-2	14-3-3 protein beta/alpha;14-3-3 protein beta/alpha, N-terminally processed	YWHAB	2	1	1	11.4	0.00733519
P62258;P62258-2;K7EM20	14-3-3 protein epsilon	YWHAE	5	4	4	27.5	0.0218189
Q04917;A2IDB2	14-3-3 protein eta	YWHAH	4	3	3	24	0.0181955
P61981	14-3-3 protein gamma;14-3-3 protein gamma, N-terminally processed	YWHAG	3	2	2	15.8	0.00319222
P63104;E7EX29;B0AZS6;E7ESK7;P63104-2	14-3-3 protein zeta/delta	YWHAZ	7	7	6	43.7	0.265292
P10809	60 kDa heat shock protein, mitochondrial	HSPD1	5	5	5	14.1	0.00683848
P11021	78 kDa glucose-regulated protein	HSPA5	12	12	11	28.4	0.0386318
Q99798;A2A274	Aconitate hydratase, mitochondrial	ACO2	1	1	1	3.5	0.000498031
P60709	Actin, cytoplasmic 1;Actin, cytoplasmic 1, N-terminally processed	ACTB	27	1	1	66.1	0.0614397
P63261;I3L3I0;I3L1U9	Actin, cytoplasmic 2;Actin, cytoplasmic 2, N-terminally processed	ACTG1	27	27	1	66.1	3.73187
P63267;P68133;P62736;P68032;A6NL76	Actin, gamma-enteric smooth muscle;Actin, alpha skeletal muscle;Actin, aortic smooth muscle;Actin, alpha cardiac muscle 1	ACTG2;ACTA1;ACTA2;ACTC1	15	1	1	30.9	0.297006
O15143	Actin-related protein 2/3 complex subunit 1B	ARPC1B	1	1	1	4.6	0.0075345
O15144;C9JTV5;G5E9J0;H7C3F9	Actin-related protein 2/3 complex subunit 2	ARPC2	2	2	2	7.3	0.00292722
O15145	Actin-related protein 2/3 complex subunit 3	ARPC3	1	1	1	14.6	0.0043697
P59998;F8WCF6;P59998-3;F8WDD7;H7C0A3;A0A0A6YYG9;P59998-2;R4GN08;P59998-4	Actin-related protein 2/3 complex subunit 4	ARPC4;ARPC4-TTLL3	4	4	4	21.4	0.0158365
P61158;F8WEW2;F8WE84;F8WDR7;B4DXW1	Actin-related protein 3	ACTR3	2	2	2	9.1	0.00764564
Q01518;Q01518-2;Q5T0R7;Q5T0R6;Q5T0R5;Q5T0R4;Q5T0R3;Q5T0R2;Q5T0R1	Adenylyl cyclase-associated protein 1;Adenylyl cyclase-associated protein	CAP1	6	6	6	19.6	0.0246352
P18085;P61204;P84077;P84085;F5H0C7;C9JPM4;C9J1Z8;F5H423	ADP-ribosylation factor 4;ADP-ribosylation factor 3;ADP-ribosylation factor 1;ADP-ribosylation factor 5	ARF4;ARF3;ARF1;ARF5	1	1	1	11.7	0.0109907
P43652	Afamin	AFM	3	3	3	8	0.00936348
P00325;P00325-2;P07327;A0A0D9SFH8	Alcohol dehydrogenase 1B;Alcohol dehydrogenase 1A	ADH1B;ADH1A	2	2	2	13.9	0.00531477
P08319;A0A0D9SFB5;P08319-2;D6RIB1;D6R9K8	Alcohol dehydrogenase 4	ADH4	2	2	2	11.6	0.00260013
P02763	Alpha-1-acid glycoprotein 1	ORM1	6	6	4	34.8	0.43433
P19652	Alpha-1-acid glycoprotein 2	ORM2	5	3	3	34.8	0.389708
P01011;G3V3A0	Alpha-1-antichymotrypsin;Alpha-1-antichymotrypsin His-Pro-less	SERPINA3	21	21	21	47.3	1.05599
P01009;P01009-2;P01009-3	Alpha-1-antitrypsin;Short peptide from AAT	SERPINA1	31	31	1	74.6	17.9711
P04217;P04217-2;M0R009	Alpha-1B-glycoprotein	A1BG	14	14	14	44	0.15174
P08697;A0A0G2JPA8;P08697-2;C9JMH6	Alpha-2-antiplasmin	SERPINF2	45	45	24	59.1	39.2436
P02765;C9JV77	Alpha-2-HS-glycoprotein;Alpha-2-HS-glycoprotein chain A;Alpha-2-HS-glycoprotein chain B	AHSG	9	9	9	37.1	0.239628
P01023	Alpha-2-macroglobulin	A2M	119	119	100	73.8	16.1977
P12814;P12814-2;P12814-3;P12814-4;H9KV75	Alpha-actinin-1	ACTN1	26	26	20	37.1	0.0811624
P35611;P35611-2;A0A0A0MSR2;H0Y9H2;E7EV99;E7ENY0;P35611-5;P35611-6;P35611-4;P35611-3	Alpha-adducin	ADD1	1	1	1	2.4	0.00137132
P06733;P06733-2;P13929;P09104;K7EM90;F5H0C8;P13929-3;P09104-2;P13929-2	Alpha-enolase;Beta-enolase;Gamma-enolase;Enolase	ENO1;ENO3;ENO2	4	4	4	20.5	0.00786253
Q16706;P49641;P49641-1;H0YKQ2;A0A0C4DGL1;H0YNG5;P49641-2	Alpha-mannosidase 2;Alpha-mannosidase 2x;Alpha-mannosidase	MAN2A1;MAN2A2	1	1	1	1	0.000665146
A0A087WZZ4;A0A0A0MQS8;Q02094	Ammonium transporter Rh type A	RHAG	1	1	1	2.4	0.00293838
Q8NI99;K7EKF6	Angiopoietin-related protein 6	ANGPTL6	17	17	17	41.3	0.313921
P01019	Angiotensinogen;Angiotensin-1;Angiotensin-2;Angiotensin-3;Angiotensin-4;Angiotensin 1-9;Angiotensin 1-7;Angiotensin 1-5;Angiotensin 1-4	AGT	25	25	25	46.4	0.961738
P16157;P16157-11;P16157-21;P16157-2;P16157-9;P16157-6;P16157-7;P16157-4;P16157-13;P16157-10;P16157-15;P16157-8;P16157-5;P16157-16;P16157-3;P16157-12;P16157-14	Ankyrin-1	ANK1	14	14	14	11.6	0.0123992
P07355;H0YMM1;H0YKS4;H0YMD0;H0YMU9;H0YM50;H0YN42;P07355-2;H0YLE2;H0YN52;H0YNA0;H0YKV8;H0YKL9;H0YKZ7;H0YLV6;H0YMT9;H0YKX9;H0YN28;H0YL33;H0YMW4;H0YNP5;A6NMY6	Annexin A2;Annexin;Putative annexin A2-like protein	ANXA2;ANXA2P2	2	2	2	5.6	0.0128567
P01008	Antithrombin-III	SERPINC1	30	30	30	64.9	1.66781
P02647;F8W696	Apolipoprotein A-I;Proapolipoprotein A-I;Truncated apolipoprotein A-I	APOA1	24	24	24	70.8	6.46043
P02652;V9GYM3;V9GYE3;V9GYS1;V9GYG9	Apolipoprotein A-II;Proapolipoprotein A-II;Truncated apolipoprotein A-II	APOA2	5	5	5	51	1.55564
P06727	Apolipoprotein A-IV	APOA4	44	44	44	77	5.08754
Q6Q788	Apolipoprotein A-V	APOA5	4	4	4	14.5	0.0128425
P04114	Apolipoprotein B-100;Apolipoprotein B-48	APOB	285	285	14	65.6	1.47074
K7EKP1;K7ERI9;K7EJI9;K7ELM9;K7EPF9;P02654	Apolipoprotein C-I;Truncated apolipoprotein C-I	APOC1	1	1	1	16.7	0.849415
K7ER74;P02655;Q6P163;V9GYJ8	Apolipoprotein C-II;Proapolipoprotein C-II	APOC4-APOC2;APOC2	6	6	6	33.1	0.54732
P02656;B0YIW2	Apolipoprotein C-III	APOC3	5	5	5	53.5	0.611736
C9JF17;P05090;C9JX71	Apolipoprotein D	APOD	8	8	8	39.1	0.122476
P02649;H0Y7L5;E9PEV4;E7ERP7	Apolipoprotein E	APOE	27	27	27	65.9	2.98202
O14791;O14791-3;O14791-2	Apolipoprotein L1	APOL1	15	15	15	39.9	0.231455
O95445;O95445-2	Apolipoprotein M	APOM	3	3	3	23.9	0.0142038
P08519	Apolipoprotein(a)	LPA	35	29	29	45.1	0.149757
P18054	Arachidonate 12-lipoxygenase, 12S-type	ALOX12	1	1	1	2.4	0.00132647
Q9Y2X7;Q14161;Q14161-10;F8W822;R4GNG3;F8WAK2;J3QRU8;F8VXI9;A0A0C4DGN6;Q14161-2;Q14161-11;Q14161-7;Q14161-9;Q14161-6;Q14161-8;Q14161-4;Q14161-5;Q14161-3;Q9Y2X7-3	ARF GTPase-activating protein GIT1;ARF GTPase-activating protein GIT2	GIT1;GIT2	1	1	1	2	0.0183974
P05089;P05089-3;P05089-2	Arginase-1	ARG1	4	4	4	13.7	0.012716
Q06055-2;P05496;Q06055-3;I3L0Y5;D6R9H7;E7EQ97;E7EPU7;Q06055;P48201	ATP synthase F(0) complex subunit C2, mitochondrial;ATP synthase F(0) complex subunit C1, mitochondrial;ATP synthase F(0) complex subunit C3, mitochondrial	ATP5G2;ATP5G1;ATP5G3	2	2	2	11.1	0.0199949
P25705;P25705-2;P25705-3;K7EQH4;K7EJP1;K7ERX7;K7EK77	ATP synthase subunit alpha, mitochondrial	ATP5A1	8	8	8	21	0.015072
P06576;F8W079;H0YH81	ATP synthase subunit beta, mitochondrial;ATP synthase subunit beta	ATP5B	9	9	9	26.3	0.00559018
O75964;E9PN17	ATP synthase subunit g, mitochondrial	ATP5L	1	1	1	18.4	0.0279736
P48047;H7C086;H7C0C1	ATP synthase subunit O, mitochondrial	ATP5O	1	1	1	6.6	0.00610295
P02730;A0A0A0MS98	Band 3 anion transport protein	SLC4A1	23	23	23	31.7	0.137852
P98160	Basement membrane-specific heparan sulfate proteoglycan core protein;Endorepellin;LG3 peptide	HSPG2	9	9	9	3.5	0.00206954
P02749;J3QRN2;J3QLI0	Beta-2-glycoprotein 1	APOH	13	13	13	43.8	0.178208
P61769;H0YL18;H0YLF3;F5H6I0	Beta-2-microglobulin;Beta-2-microglobulin form pI 5.3;Beta-2-microglobulin	B2M	2	2	2	31.9	0.0569858
Q562R1	Beta-actin-like protein 2	ACTBL2	9	1	1	19.7	0.00724745
Q9HBI1;B0QYP8;A0A087WZB5;Q9HBI1-3;Q9HBI1-2	Beta-parvin	PARVB	1	1	1	3.8	0.0334891
P13727;P13727-2	Bone marrow proteoglycan;Eosinophil granule major basic protein	PRG2	4	4	4	20.3	0.151291
P13497;P13497-4;P13497-5;P13497-2;P13497-6	Bone morphogenetic protein 1	BMP1	6	6	6	7.6	0.00791211
Q9UBW5;S4R418;F5H0W4;A0A0A0MT10;A0A087X188;Q9UBW5-2	Bridging integrator 2	BIN2	1	1	1	4.1	0.000404187
P04003	C4b-binding protein alpha chain	C4BPA	25	25	25	53.4	0.375837
P20851;P20851-2	C4b-binding protein beta chain	C4BPB	5	5	5	24.6	0.037254
Q9HCU4	Cadherin EGF LAG seven-pass G-type receptor 2	CELSR2	1	1	1	0.7	0.00248462
P12830;H3BVI7;H3BNC6;A0A087WX17;A0A087WU43;A0A087WXI5;P12830-2	Cadherin-1;E-Cad/CTF1;E-Cad/CTF2;E-Cad/CTF3	CDH1	3	3	3	3.2	0.0271228
P62158;F8WBR5;M0QZ52;G3V479;H0Y7A7	Calmodulin	CALM1;CALM2;CALM3	1	1	1	8.7	0
Q9NZT1	Calmodulin-like protein 5	CALML5	1	1	1	7.5	0.0219411
P27824;P27824-2;P27824-3	Calnexin	CANX	6	6	6	15.7	0.010479
P07384	Calpain-1 catalytic subunit	CAPN1	3	3	3	5.7	0.00306806
P27797;K7EL50;K7EJB9	Calreticulin	CALR	2	2	2	9.4	0.00212347
Q96IY4;A0A087WSY5;Q96IY4-2	Carboxypeptidase B2	CPB2	2	2	2	5.7	0.010022
P15169	Carboxypeptidase N catalytic chain	CPN1	25	25	25	53.5	0.585068
P22792	Carboxypeptidase N subunit 2	CPN2	27	27	27	43.7	1.36368
Q9NQ79;Q5T4F6;A0A0C4DFP6;Q9NQ79-3;Q9NQ79-2	Cartilage acidic protein 1	CRTAC1	5	5	5	9.2	0.0118409
O75339	Cartilage intermediate layer protein 1;Cartilage intermediate layer protein 1 C1;Cartilage intermediate layer protein 1 C2	CILP	3	3	3	3.3	0.0041795
G3XAP6;P49747;P35443;CON__ENSEMBL:ENSBTAP00000006074;E7ES19;P49747-2	Cartilage oligomeric matrix protein;Thrombospondin-4	COMP;THBS4	2	2	2	5.2	0.00774909
P04040	Catalase	CAT	2	2	2	3.8	0.00451004
P07339;F8W787;H7C469;F8WD96;C9JH19	Cathepsin D;Cathepsin D light chain;Cathepsin D heavy chain	CTSD	1	1	1	3.2	0.00127795
Q6YHK3;Q6YHK3-3;Q6YHK3-4;Q6YHK3-2	CD109 antigen	CD109	3	3	3	3.4	0.00454966
O43866	CD5 antigen-like	CD5L	13	13	13	47.3	0.360269
P21926;A6NNI4;G8JLH6;F5GXT1;A0A087WZG3;A0A087WU13	CD9 antigen;Tetraspanin	CD9	2	2	2	7	0.0231874
Q9BY67;F5H0H5;F5H8J9;F5H125;A0A087X0T8;A0A087X105;A0A087WZW4;A0A087X1W8;A0A0A0MTJ8;A0A087WZR6;X5DQS5;Q9BY67-2;Q9BY67-5;Q9BY67-4;Q9BY67-3	Cell adhesion molecule 1	CADM1	1	1	1	1.6	0.0459181
P60953	Cell division control protein 42 homolog	CDC42	1	1	1	8.9	0.00370688
P00450;H7C5R1;E9PFZ2	Ceruloplasmin	CP	26	26	26	32.6	0.189589
O00299	Chloride intracellular channel protein 1	CLIC1	2	2	2	12.4	0.0112649
P11597;H3BRJ9;P11597-2	Cholesteryl ester transfer protein	CETP	1	1	1	3	0.00613377
O75390;F8W0J2;F8VP03;F8VWQ5;F8VU34;F8VR34;F8VTT8;F8W4S1;F8W031;B4DJV2	Citrate synthase, mitochondrial;Citrate synthase	CS	1	1	1	1.9	0
Q00610;A0A087WVQ6;Q00610-2	Clathrin heavy chain 1;Clathrin heavy chain	CLTC	8	8	8	7.9	0.00313603
O00501;D3DX19	Claudin-5;Claudin	CLDN5	1	1	1	7.3	0.0104714
P10909;P10909-4;P10909-5;P10909-2;H0YC35;H0YLK8;P10909-3;E7ETB4	Clusterin;Clusterin beta chain;Clusterin alpha chain;Clusterin	CLU	20	20	20	47	1.50054
P00740;P00740-2	Coagulation factor IX;Coagulation factor IXa light chain;Coagulation factor IXa heavy chain	F9	2	2	2	8.9	0.00395861
P12259;A0A0A0MRJ7	Coagulation factor V;Coagulation factor V heavy chain;Coagulation factor V light chain	F5	18	18	18	10.3	0.0125165
P00451	Coagulation factor VIII;Factor VIIIa heavy chain, 200 kDa isoform;Factor VIIIa heavy chain, 92 kDa isoform;Factor VIII B chain;Factor VIIIa light chain	F8	2	2	2	1.1	0.000535297
P00748	Coagulation factor XII;Coagulation factor XIIa heavy chain;Beta-factor XIIa part 1;Coagulation factor XIIa light chain	F12	5	5	5	12.5	0.013515
P00488	Coagulation factor XIII A chain	F13A1	70	70	68	71.2	13.554
P05160	Coagulation factor XIII B chain	F13B	13	13	13	31	0.0347499
P23528;G3V1A4;E9PP50;E9PK25;E9PLJ3;E9PS23;E9PQB7	Cofilin-1	CFL1	6	6	6	45.8	0.0706283
Q502W7	Coiled-coil domain-containing protein 38	CCDC38	1	1	1	2.3	0.00907241
P12109;A0A087X0S5	Collagen alpha-1(VI) chain	COL6A1	1	1	1	1.4	0.000734817
P12111;E7ENL6;P12111-4;P12111-2;P12111-3;P12111-5	Collagen alpha-3(VI) chain	COL6A3	4	4	4	2.1	0.00280247
Q9Y6Z7	Collectin-10	COLEC10	5	5	5	18.8	0.12292
Q9BWP8;Q9BWP8-9;Q9BWP8-8;Q9BWP8-7;Q9BWP8-6;Q9BWP8-5;Q9BWP8-4;Q9BWP8-3;Q9BWP8-2;Q9BWP8-10	Collectin-11	COLEC11	10	10	10	35.1	0.583791
P02746;A0A0A0MSV6;D6R934	Complement C1q subcomponent subunit B	C1QB	4	4	4	22.9	0.0405476
P02747	Complement C1q subcomponent subunit C	C1QC	3	3	3	17.6	0.0514977
P00736;B4DPQ0;F5H1V0;F5H6Y3;F5H2D0	Complement C1r subcomponent;Complement C1r subcomponent heavy chain;Complement C1r subcomponent light chain	C1R	3	3	3	5.1	0.00183149
P09871;F8WCZ6;A0A087X232	Complement C1s subcomponent;Complement C1s subcomponent heavy chain;Complement C1s subcomponent light chain	C1S	3	3	3	7.4	0.00304165
P01024	Complement C3;Complement C3 beta chain;C3-beta-c;Complement C3 alpha chain;C3a anaphylatoxin;Acylation stimulating protein;Complement C3b alpha chain;Complement C3c alpha chain fragment 1;Complement C3dg fragment;Complement C3g fragment;Complement C3d fragment;Complement C3f fragment;Complement C3c alpha chain fragment 2	C3	102	102	92	72.6	1.8267
P0C0L4;P0C0L4-2	Complement C4-A;Complement C4 beta chain;Complement C4-A alpha chain;C4a anaphylatoxin;C4b-A;C4d-A;Complement C4 gamma chain	C4A	70	2	1	49.3	0.0192225
P0C0L5;F5GXS0;A0A0G2JL54	Complement C4-B;Complement C4 beta chain;Complement C4-B alpha chain;C4a anaphylatoxin;C4b-B;C4d-B;Complement C4 gamma chain	C4B	68	2	2	48.2	0.0211771
P01031	Complement C5;Complement C5 beta chain;Complement C5 alpha chain;C5a anaphylatoxin;Complement C5 alpha chain	C5	44	44	44	38.5	0.0771165
P13671	Complement component C6	C6	15	15	15	20.1	0.0315563
P10643	Complement component C7	C7	10	10	10	16.1	0.0131854
P07357	Complement component C8 alpha chain	C8A	6	6	6	15.8	0.0391881
P07358;F5GY80;F5H7G1	Complement component C8 beta chain	C8B	9	9	9	25.5	0.0357179
P07360;Q5SQ08	Complement component C8 gamma chain	C8G	5	5	5	32.2	0.049769
P02748	Complement component C9;Complement component C9a;Complement component C9b	C9	15	15	13	30.8	0.11058
E7ETN3;B4E1Z4;P00751;A0A0G2JH38	Complement factor B;Complement factor B Ba fragment;Complement factor B Bb fragment	CFB	10	10	10	11.7	0.0193953
P00746;K7ERG9	Complement factor D	CFD	1	1	1	8.7	0
P08603	Complement factor H	CFH	30	30	28	31.8	0.0905808
B1AKG0;Q03591	Complement factor H-related protein 1	CFHR1	4	2	2	17	0.011375
P05156;G3XAM2;E7ETH0;A0A087X0I2	Complement factor I;Complement factor I heavy chain;Complement factor I light chain	CFI	7	7	7	16.3	0.0321234
Q15517;Q2L6G8;G8JLG2	Corneodesmosin	CDSN	1	1	1	3.4	0.00312045
P35321;P22528	Cornifin-A;Cornifin-B	SPRR1A;SPRR1B	1	1	1	18	0
P31146	Coronin-1A	CORO1A	1	1	1	3.5	0.188792
Q9ULV4;H0YHL7;B4E3S0;Q9ULV4-2;Q9ULV4-3	Coronin-1C;Coronin	CORO1C	1	1	1	5.9	0.00358427
P01040;C9J0E4	Cystatin-A;Cystatin-A, N-terminally processed	CSTA	1	1	1	12.2	0.0209885
P31930	Cytochrome b-c1 complex subunit 1, mitochondrial	UQCRC1	1	1	1	4	0.00289036
P47985;P0C7P4	Cytochrome b-c1 complex subunit Rieske, mitochondrial;Cytochrome b-c1 complex subunit 11;Putative cytochrome b-c1 complex subunit Rieske-like protein 1	UQCRFS1;UQCRFS1P1	1	1	1	7.7	0.00238876
P00403	Cytochrome c oxidase subunit 2	MT-CO2	1	1	1	7	0.00714951
P20674;H3BRM5;H3BV69	Cytochrome c oxidase subunit 5A, mitochondrial	COX5A	1	1	1	19.3	0.00928478
P11509;A0A087WTI7	Cytochrome P450 2A6	CYP2A6	1	1	1	4.5	0.000432578
Q7L576;Q96F07;Q7L576-2;E7EVJ5;Q7L576-3;Q96F07-2	Cytoplasmic FMR1-interacting protein 1;Cytoplasmic FMR1-interacting protein 2	CYFIP1;CYFIP2	3	3	3	3	0.000288981
P81605;P81605-2	Dermcidin;Survival-promoting peptide;DCD-1	DCD	3	3	3	23.6	0.114846
Q08554;Q08554-2	Desmocollin-1	DSC1	3	3	3	4.4	0.0113291
Q02413	Desmoglein-1	DSG1	15	15	15	17.3	0.0393323
P15924;P15924-3;P15924-2	Desmoplakin	DSP	38	38	38	14.8	0.0572842
P60981;F6RFD5	Destrin	DSTN	1	1	1	10.9	0.00424232
P09622;E9PEX6;P09622-2;P09622-3	Dihydrolipoyl dehydrogenase, mitochondrial;Dihydrolipoyl dehydrogenase	DLD	1	1	1	3.7	0.000840026
O14672;O14672-2	Disintegrin and metalloproteinase domain-containing protein 10	ADAM10	1	1	1	1.9	0.00266639
P04843;F8WF32	Dolichyl-diphosphooligosaccharide--protein glycosyltransferase subunit 1	RPN1	1	1	1	2.5	0.00322499
Q14203;Q14203-6;Q6AWB1;E7EX90;Q14203-5;Q14203-2;Q14203-3;Q14203-4	Dynactin subunit 1	DCTN1;DKFZp686E0752	1	1	1	2.1	0.00319747
O00429;O00429-4;G8JLD5;O00429-5;O00429-3;O00429-2;O00429-8;O00429-6;F8VZ52	Dynamin-1-like protein	DNM1L	3	3	3	9.6	0.00149395
O60941;O60941-2;F8WD22;E9PE76;E7ES64;F8W9U0;E9PEY4;E7EVB6;O60941-3;O60941-5;O60941-4;O60941-7	Dystrobrevin beta;Dystrobrevin	DTNB	1	1	1	2.4	0.0176571
Q12805;Q12805-2;Q12805-3;Q12805-4;Q12805-5	EGF-containing fibulin-like extracellular matrix protein 1	EFEMP1	23	23	23	59	0.927255
O95967;E9PRU1;H0YET5	EGF-containing fibulin-like extracellular matrix protein 2	EFEMP2	9	9	9	25.1	0.0818685
P13804;H0YL12;H0YKF0;H0YLU7;P13804-2	Electron transfer flavoprotein subunit alpha, mitochondrial	ETFA	1	1	1	4.8	0.00177006
P68104;A0A087WVQ9;P68104-2;Q5VTE0;Q05639;A0A087WV01	Elongation factor 1-alpha 1;Putative elongation factor 1-alpha-like 3;Elongation factor 1-alpha 2;Elongation factor 1-alpha	EEF1A1;EEF1A1P5;EEF1A2	2	2	2	7.8	0.00554856
P13639	Elongation factor 2	EEF2	1	1	1	2.9	0.000510624
P49411	Elongation factor Tu, mitochondrial	TUFM	2	2	2	8.8	0.00186299
A0A0C4DFX3;Q9Y6C2	EMILIN-1	EMILIN1	9	9	9	12.8	0.0163888
O94919	Endonuclease domain-containing 1 protein	ENDOD1	2	2	2	8.2	0.00623623
P27105;P27105-2	Erythrocyte band 7 integral membrane protein	STOM	11	11	11	50	0.255823
P16452;P16452-2;F5H563;P16452-3;H3BTE6	Erythrocyte membrane protein band 4.2	EPB42	6	4	4	15.2	0.00393016
Q16610;Q16610-4;Q16610-2	Extracellular matrix protein 1	ECM1	45	45	45	75.2	12.3028
P52907;P47755;C9JUG7;F8W9N7;A0A0D9SET8;P47755-2	F-actin-capping protein subunit alpha-1;F-actin-capping protein subunit alpha-2	CAPZA1;CAPZA2	2	2	2	8.7	0.00608143
P47756;P47756-2;B1AK87;B1AK85;B1AK88	F-actin-capping protein subunit beta	CAPZB	1	1	1	9	0.00507376
Q01469	Fatty acid-binding protein, epidermal	FABP5	3	3	3	17	0.0677196
Q86UX7;Q86UX7-2	Fermitin family homolog 3	FERMT3	21	21	21	39.6	0.40095
Q9UGM5;Q9UGM5-2;E9PG08	Fetuin-B	FETUB	10	10	10	37.4	0.0858523
P02671	Fibrinogen alpha chain;Fibrinopeptide A;Fibrinogen alpha chain	FGA	158	158	12	79.2	303.171
P02671-2	Fibrinogen alpha chain;Fibrinopeptide A;Fibrinogen alpha chain	FGA	147	1	1	87.7	0.00346258
P02675	Fibrinogen beta chain;Fibrinopeptide B;Fibrinogen beta chain	FGB	122	122	48	85.3	377.274
P02679;P02679-2	Fibrinogen gamma chain	FGG	86	86	0	88.3	324.323
Q08830	Fibrinogen-like protein 1	FGL1	11	11	11	43.9	0.56812
P02751;P02751-6	Fibronectin;Anastellin;Ugl-Y1;Ugl-Y2;Ugl-Y3	FN1	336	4	0	85.3	1.64595
P02751-13	Fibronectin;Anastellin;Ugl-Y1;Ugl-Y2;Ugl-Y3	FN1	330	3	0	85.9	0.165441
P02751-15;P02751-11	Fibronectin;Anastellin;Ugl-Y1;Ugl-Y2;Ugl-Y3	FN1	342	342	0	84.9	62.3088
P02751-7	Fibronectin;Anastellin;Ugl-Y1;Ugl-Y2;Ugl-Y3	FN1	342	4	0	85.8	0.0198508
P02751-8	Fibronectin;Anastellin;Ugl-Y1;Ugl-Y2;Ugl-Y3	FN1	333	3	0	85.5	0.085356
P23142-4;B1AHL2;P23142-2;P23142-3	Fibulin-1	FBLN1	4	2	2	9.1	0.00683558
P23142	Fibulin-1	FBLN1	7	7	5	12.4	0.0211841
P98095;P98095-2	Fibulin-2	FBLN2	2	2	2	2.3	0.00567711
Q9UBX5;G3V4U0;G3XA98	Fibulin-5	FBLN5	5	5	5	10.3	0.0113024
Q15485-2;Q15485	Ficolin-2	FCN2	2	2	2	8.7	0.00684171
O75636;O75636-2	Ficolin-3	FCN3	5	4	4	13.7	0.0361576
P21333-2;P21333;Q5HY54;Q60FE5;A0A087WWY3	Filamin-A	FLNA	99	99	94	54.8	0.279164
O75369;O75369-8;O75369-5;O75369-4;O75369-6;O75369-3;O75369-2;O75369-9	Filamin-B	FLNB	6	1	1	1.7	0
O75955;A2AB13;A2AB11;A0A0G2JJQ6;A2AB12;A2AB09;A2AB10;O75955-2	Flotillin-1	FLOT1	1	1	1	4.4	0.000635972
P04075;H3BQN4;J3KPS3;P04075-2;H3BR68;H3BR04;H3BU78;H3BPS8	Fructose-bisphosphate aldolase A;Fructose-bisphosphate aldolase	ALDOA	2	2	2	13.7	0.0073236
Q08380;K7EP36	Galectin-3-binding protein	LGALS3BP	22	22	22	50.1	0.428797
P47929	Galectin-7	LGALS7	2	2	2	16.2	0.0884301
P06396;A0A0A0MS51;A0A0A0MT01;P06396-4;P06396-3;CON__Q3SX14;Q5T0H9	Gelsolin	GSN	33	33	1	50.6	0.489773
P06396-2	Gelsolin	GSN	33	1	1	52.9	0.00526979
P07203;A0A087WUQ6	Glutathione peroxidase 1;Glutathione peroxidase	GPX1	2	2	2	19.2	0.0110356
P22352;A0A087X1J7	Glutathione peroxidase 3;Glutathione peroxidase	GPX3	2	2	2	8.8	0.00919937
P04406;P04406-2;E7EUT5	Glyceraldehyde-3-phosphate dehydrogenase	GAPDH	9	9	9	31.6	0.127764
P02724;Q13030;E9PH25;E7EQF3;E9PD10;A0A087WU29;A0A0C4DFT7;P02724-3;P02724-2	Glycophorin-A	GYPA;GPErik	2	2	2	23.3	0.0172823
Q14789-2;Q14789;Q14789-4;Q14789-3	Golgin subfamily B member 1	GOLGB1	2	2	2	0.8	0.0241194
P04899;P04899-6;P04899-3;P04899-5;P04899-2;P04899-4	Guanine nucleotide-binding protein G(i) subunit alpha-2	GNAI2	2	2	2	9	0.0238927
P62873;B1AKQ8;F6UT28;P62873-2	Guanine nucleotide-binding protein G(I)/G(S)/G(T) subunit beta-1	GNB1	2	1	1	8.5	0.00864502
P62879;C9JZN1;C9JIS1;C9JXA5;Q9HAV0;C9JD14	Guanine nucleotide-binding protein G(I)/G(S)/G(T) subunit beta-2;Guanine nucleotide-binding protein subunit beta-4	GNB2;GNB4	3	3	2	12.6	0.00588158
P19086	Guanine nucleotide-binding protein G(z) subunit alpha	GNAZ	3	3	3	12.4	0.00355811
P00738;A0A0C4DGL8;J3QLC9;J3QR68;H0Y300;P00738-2;A0A087WU08;H3BS21	Haptoglobin;Haptoglobin alpha chain;Haptoglobin beta chain	HP	15	15	9	38.2	1.10058
P00739;P00739-2;A0A0A0MRD9	Haptoglobin-related protein	HPR	13	7	7	54	0.170954
A0A0G2JIW1;P0DMV8-2;P0DMV9;P0DMV8	Heat shock 70 kDa protein 1A;Heat shock 70 kDa protein 1B	HSPA1A;HSPA1B	3	1	1	9.2	0.00255633
P34931;Q53FA3	Heat shock 70 kDa protein 1-like	HSPA1L	3	1	0	9.2	0
P11142;E9PKE3;P11142-2;E9PI65;E9PLF4;E9PN89;E9PNE6	Heat shock cognate 71 kDa protein	HSPA8	7	6	5	15.9	0.00883846
P04792;F8WE04	Heat shock protein beta-1	HSPB1	1	1	1	7.8	0.0179199
P69905;G3V1N2;CON__P01966	Hemoglobin subunit alpha	HBA1;HBA2	7	7	7	69	2.4137
P68871;F8W6P5	Hemoglobin subunit beta;LVV-hemorphin-7;Spinorphin	HBB	10	10	5	82.3	2.98584
P02042;E9PFT6;E9PEW8	Hemoglobin subunit delta	HBD	8	3	3	67.3	0.069729
P02790;Q9BS19	Hemopexin	HPX	12	12	12	30.3	0.313662
P05546	Heparin cofactor 2	SERPIND1	16	16	16	45.3	0.196476
Q04756;D6RAR4	Hepatocyte growth factor activator;Hepatocyte growth factor activator short chain;Hepatocyte growth factor activator long chain	HGFAC	10	10	10	20.9	0.0234974
P26927;G3XAK1	Hepatocyte growth factor-like protein;Hepatocyte growth factor-like protein alpha chain;Hepatocyte growth factor-like protein beta chain	MST1	12	12	12	19.4	0.0553007
P20823;A0A087WYP0;H0YND5;E0YMI9;U3KQS6;A0A0A0MQU7;F5H0K0;A0A0A0MTK8;P20823-8;P20823-5;P20823-4;P20823-3;P20823-2;P20823-7	Hepatocyte nuclear factor 1-alpha	HNF1A	1	1	1	2.2	0.0086571
P19367;P19367-4;P19367-2;P19367-3	Hexokinase-1	HK1	2	2	2	2.1	0.0223096
P04196	Histidine-rich glycoprotein	HRG	35	35	35	57.3	11.3206
P30453;P18462;A0A0G2JPD3;P30457;P30450;P16190;P10316;P01891	HLA class I histocompatibility antigen, A-34 alpha chain;HLA class I histocompatibility antigen, A-25 alpha chain;HLA class I histocompatibility antigen, A-66 alpha chain;HLA class I histocompatibility antigen, A-26 alpha chain;HLA class I histocompatibility antigen, A-33 alpha chain;HLA class I histocompatibility antigen, A-69 alpha chain;HLA class I histocompatibility antigen, A-68 alpha chain	HLA-A	6	6	1	24.7	0.00980756
Q29940;P30685;P30498;P30495;P30493;P30491;P30490;P30484;P30464;P18464;P01889;P30460;P30466;P30492;P18465;P10319;Q95365;Q29836;Q29718;Q04826;P30488;P30487;P30485;P30483;P30481;P30480;P30479;P30475;P30462;P30461;P18463;P03989;Q31610;P30486	HLA class I histocompatibility antigen, B-59 alpha chain;HLA class I histocompatibility antigen, B-35 alpha chain;HLA class I histocompatibility antigen, B-78 alpha chain;HLA class I histocompatibility antigen, B-56 alpha chain;HLA class I histocompatibility antigen, B-55 alpha chain;HLA class I histocompatibility antigen, B-53 alpha chain;HLA class I histocompatibility antigen, B-52 alpha chain;…	HLA-B	5	2	1	20.2	0.00537153
P01903;Q30118;A0A0G2JH46;A0A0G2JMH6	HLA class II histocompatibility antigen, DR alpha chain	HLA-DRA	1	1	1	6.7	0.00484583
P04229;P01911;P01912;A0A0G2JMS9;A0A087WX18;Q5Y7A7;Q30154;Q29974;P13760;A0A0G2JLT6;A2BFX2;A0A0G2JQ00;A0A0G2JNJ0;A0A0G2JMW2;A0A0G2JMR0;A0A0G2JMC5;A0A0G2JKW5;Q9GIY3;Q95IE3;P20039;Q30167	HLA class II histocompatibility antigen, DRB1-1 beta chain;HLA class II histocompatibility antigen, DRB1-15 beta chain;HLA class II histocompatibility antigen, DRB1-3 chain;HLA class II histocompatibility antigen, DRB1-13 beta chain;HLA class II histocompatibility antigen, DR beta 5 chain;HLA class II histocompatibility antigen, DRB1-16 beta chain;HLA class II histocompatibility antigen, DRB1-4 b…	HLA-DRB1;HLA-DRB5	2	2	2	15	0.0185024
P01876	Ig alpha-1 chain C region	IGHA1	26	26	9	72.5	5.50636
A0A0G2JMB2;P01877;A0A075B6N7	Ig alpha-2 chain C region	IGHA2	24	7	7	78.2	0.234413
P01880;P01880-2;A0A087WUS7;A0A0A0MS09	Ig delta chain C region	IGHD	4	4	4	17.4	0.0153377
P01859;A0A0G2JN06	Ig gamma-2 chain C region	IGHG2	20	8	8	60.1	0.695419
A0A087WXL8;A0A087WVW2;A0A075B6N8;P01860	Ig gamma-3 chain C region	IGHG3	29	29	11	63.1	3.04524
A0A0G2JPD4;P01861	Ig gamma-4 chain C region	IGHG4	20	8	6	65.9	0.507595
P01743;A0A0B4J1V4;A0A0B4J2H0;A0A0B4J1V5	Ig heavy chain V-I region HG3	IGHV1-46;IGHV1-69-2;IGHV1-69	3	1	1	31.6	0.0223302
P23083	Ig heavy chain V-I region V35		3	1	1	23.1	0.0922993
A0A0G2JPU1;A0A0C4DH40;A0A0G2JNA6;A0A0G2JN58;A0A0C4DH41;A0A0A0MS12;A0A0A0MS13;A0A087WW49;A0A075B6R2;A0A087WSY4;P01825;P06331	Ig heavy chain V-II region NEWM;Ig heavy chain V-II region ARH-77	IGHV4-59;IGHV4-61;IGHV4-34;IGHV4-39;IGHV4-4;IGHV4-31	2	2	2	24.8	0.0612274
P01824	Ig heavy chain V-II region WAH		1	1	1	6.2	0.0136514
P01767	Ig heavy chain V-III region BUT		2	1	1	26.1	0.163435
P80419	Ig heavy chain V-III region GAR		1	1	1	16.1	0.0270941
P01772	Ig heavy chain V-III region KOL		1	1	1	12.7	0.0230174
P01765	Ig heavy chain V-III region TIL		3	2	0	35.7	0.821803
P01779;P01770	Ig heavy chain V-III region TUR;Ig heavy chain V-III region NIE		2	1	1	26.7	0.0190062
P01763	Ig heavy chain V-III region WEA		2	1	1	19.3	0.0422408
A0A087WZW8;A0A087X1V9;A0A087WYL9;A0A087WWV8;P01834;A0A075B6H6	Ig kappa chain C region	IGKV3-11;IGKC;IGKV1-8	10	1	0	44.2	0.0165172
P04430	Ig kappa chain V-I region BAN		1	1	1	16.7	0.0245618
P01598;P01596;P01612;P01602	Ig kappa chain V-I region EU;Ig kappa chain V-I region CAR;Ig kappa chain V-I region Mev;Ig kappa chain V-I region HK102	IGKV1-5	2	2	2	27.8	0.234216
P01605	Ig kappa chain V-I region Lay		2	1	1	25	0.0187205
P01613	Ig kappa chain V-I region Ni		2	2	1	30.4	0.0740625
A0A087WZH9;P01607;A0A0B4J1U0;P80362;P01610;P01609;P01594;P01593	Ig kappa chain V-I region Rei;Ig kappa chain V-I region WAT;Ig kappa chain V-I region WEA;Ig kappa chain V-I region Scw;Ig kappa chain V-I region AU;Ig kappa chain V-I region AG	IGKV1D-33	2	1	0	31.5	0.482563
P01608	Ig kappa chain V-I region Roy		2	1	1	29.6	0.119517
P01611	Ig kappa chain V-I region Wes		2	1	1	27.8	0.0652721
P01616	Ig kappa chain V-II region MIL		1	1	1	21.4	0.0166877
A0A075B6S3;P06310;A0A075B6S6	Ig kappa chain V-II region RPMI 6410	IGKV2-30;IGKV2D-30	3	2	2	28.3	0.496327
A0A0A0MTQ6;A0A075B6P5;A0A087X0Q4;A0A087WW87;A0A075B6R1;P01617;P01614;P06309	Ig kappa chain V-II region TEW;Ig kappa chain V-II region Cum;Ig kappa chain V-II region GM607	IGKV2D-28;IGKV2-40;IGKV2D-40	6	6	5	57.8	0.556287
P01624	Ig kappa chain V-III region POM		3	1	1	31.2	0.0261524
P01623;A0A0B4J1Z6;P04206;P01622;P01620;P18136;P18135	Ig kappa chain V-III region WOL;Ig kappa chain V-III region GOL;Ig kappa chain V-III region Ti;Ig kappa chain V-III region SIE;Ig kappa chain V-III region HIC;Ig kappa chain V-III region HAH	IGKV3-20	4	4	2	45	0.849324
P01625	Ig kappa chain V-IV region Len		3	3	3	28.9	0.290319
P01700;A0A075B6I8	Ig lambda chain V-I region HA	IGLV1-47	4	2	0	32.1	0.297672
P04208	Ig lambda chain V-I region WAH		3	2	1	37.6	0.0289306
P80748	Ig lambda chain V-III region LOI		3	2	1	30.6	0.518271
P01714	Ig lambda chain V-III region SH		3	3	1	34.3	0.290886
A0A075B6K9;P0CG05;A0A075B6L0;P0CG06;P0CF74	Ig lambda-2 chain C regions;Ig lambda-3 chain C regions;Ig lambda-6 chain C region	IGLC2;IGLC3;IGLC6	7	2	2	77.4	1.27296
A0A087X2C0;A0A0G2JQL4;A0A075B6N9;A0A087WYJ9;P01871;P01871-2;P04220	Ig mu chain C region;Ig mu heavy chain disease protein	IGHM	24	22	22	41	3.4197
Q9Y6R7;A0A087WUZ2;A0A087WXI2	IgGFc-binding protein	FCGBP	3	3	3	2.3	0.000200763
P01591;D6RD17;D6RHJ6	Immunoglobulin J chain	IGJ;JCHAIN	5	5	5	37.1	0.673838
P01344;P01344-2;P01344-3	Insulin-like growth factor II;Insulin-like growth factor II;Insulin-like growth factor II Ala-25 Del;Preptin	IGF2	1	1	1	8.9	0.00965316
P18065	Insulin-like growth factor-binding protein 2	IGFBP2	1	1	1	7.1	0.00420845
P35858;P35858-2	Insulin-like growth factor-binding protein complex acid labile subunit	IGFALS	18	18	18	33.4	0.146074
P17301;E9PB77;E7EMF1;E7ESP4	Integrin alpha-2	ITGA2	1	1	1	1.6	0.000429524
P23229;P23229-2;P23229-7;P23229-4;P23229-5;P23229-3;P23229-9;P23229-6	Integrin alpha-6;Integrin alpha-6 heavy chain;Integrin alpha-6 light chain;Processed integrin alpha-6	ITGA6	2	2	2	2.3	0.00263782
P08514;P08514-2;P08514-3	Integrin alpha-IIb;Integrin alpha-IIb heavy chain;Integrin alpha-IIb light chain, form 1;Integrin alpha-IIb light chain, form 2	ITGA2B	40	40	40	46.5	0.226667
P05556;P05556-2;P05556-5;P05556-4;P05556-3	Integrin beta-1	ITGB1	5	5	5	9.1	0.0184577
P05106;H3BM21;P05106-2;P05106-3;I3L4X8	Integrin beta-3;Integrin beta	ITGB3	19	19	19	36.8	0.141361
Q13418;A0A0A0MTH3;Q13418-2;Q13418-3	Integrin-linked protein kinase	ILK	10	10	10	25.2	0.0471508
P19827;P19827-2;P19827-3	Inter-alpha-trypsin inhibitor heavy chain H1	ITIH1	24	24	24	32.6	0.137046
P19823;Q5T985;A0A087WTE1	Inter-alpha-trypsin inhibitor heavy chain H2	ITIH2	24	24	24	33.7	0.121624
Q06033;Q06033-2;A0A087WW43;E7ET33	Inter-alpha-trypsin inhibitor heavy chain H3	ITIH3	7	7	7	12.4	0.00927732
Q14624;B7ZKJ8;Q14624-2;Q14624-3;Q14624-4;H7C0L5	Inter-alpha-trypsin inhibitor heavy chain H4;70 kDa inter-alpha-trypsin inhibitor heavy chain H4;35 kDa inter-alpha-trypsin inhibitor heavy chain H4	ITIH4	43	43	43	52.5	0.695022
Q27J81;Q27J81-2;A0A0A0MQU1;Q27J81-3	Inverted formin-2	INF2	2	2	2	3.3	0.00100215
P48735;H0YL11;P48735-2	Isocitrate dehydrogenase [NADP], mitochondrial	IDH2	4	4	4	14.8	0.00463258
Q5VZ66	Janus kinase and microtubule-interacting protein 3	JAKMIP3	1	1	1	1.7	0.00319925
P14923	Junction plakoglobin	JUP	13	13	13	22	0.062771
Q9Y624	Junctional adhesion molecule A	F11R	1	1	1	6.4	0.00599881
P29622	Kallistatin	SERPINA4	11	11	11	32.1	0.10058
Q14525;CON__Q14525;A0A087X2I6	Keratin, type I cuticular Ha3-II	KRT33B	21	20	4	58.9	0.145672
P13645	Keratin, type I cytoskeletal 10	KRT10	61	1	1	78.1	0.0265239
P35527;CON__P35527	Keratin, type I cytoskeletal 9	KRT9	62	60	27	84.9	8.93289
P04264;CON__P04264	Keratin, type II cytoskeletal 1	KRT1	68	68	48	81.1	11.7011
P04259	Keratin, type II cytoskeletal 6B	KRT6B	45	35	2	75.9	1.33626
Q5T749	Keratinocyte proline-rich protein	KPRP	10	10	10	20.7	0.0564738
P01042	Kininogen-1;Kininogen-1 heavy chain;T-kinin;Bradykinin;Lysyl-bradykinin;Kininogen-1 light chain;Low molecular weight growth-promoting factor	KNG1	20	20	3	36.6	0.397287
P01042-2;P01042-3	Kininogen-1;Kininogen-1 heavy chain;T-kinin;Bradykinin;Lysyl-bradykinin;Kininogen-1 light chain;Low molecular weight growth-promoting factor	KNG1	19	2	2	53.4	0.0120451
Q14766;C9JD84;E7EV71;Q14766-3;Q14766-2;Q14766-4;Q14766-5	Latent-transforming growth factor beta-binding protein 1	LTBP1	8	8	8	8.3	0.00825413
Q08722;Q08722-3;Q08722-2;Q08722-4	Leukocyte surface antigen CD47	CD47	2	2	2	5.9	0.0102735
P31025	Lipocalin-1	LCN1	1	1	1	18.2	0.0311907
Q6ZUX7	Lipoma HMGIC fusion partner-like 2 protein	LHFPL2	1	1	1	11	0.0146557
P18428	Lipopolysaccharide-binding protein	LBP	8	8	8	27.2	0.0990833
P23141;P23141-3;P23141-2;H3BSU0	Liver carboxylesterase 1	CES1	2	2	2	6.5	0.00476526
P00338;P00338-2;P00338-3;P00338-5;F5GXY2;F5GYU2;P00338-4	L-lactate dehydrogenase A chain	LDHA	4	3	3	13.9	0.0112418
P07195;A8MW50;C9J7H8	L-lactate dehydrogenase B chain;L-lactate dehydrogenase	LDHB	6	6	5	19.8	0.0242442
P23490	Loricrin	LOR	1	1	1	9.6	0.0171606
P31994;P31994-3	Low affinity immunoglobulin gamma Fc region receptor II-b	FCGR2B	1	1	1	3.5	0.0101212
O75197;E9PHY1	Low-density lipoprotein receptor-related protein 5	LRP5	1	1	1	0.4	0.0153637
P61626;F8VV32;A0A0B4J259	Lysozyme C;Lysozyme	LYZ	1	1	1	8.1	0.0192966
P40926;P40926-2	Malate dehydrogenase, mitochondrial	MDH2	3	3	3	16.6	0.00628827
Q8NFP4;D6RHU8;D6RFG6;Q8NFP4-2	MAM domain-containing glycosylphosphatidylinositol anchor protein 1	MDGA1	1	1	1	1.3	0.00459232
P48740	Mannan-binding lectin serine protease 1;Mannan-binding lectin serine protease 1 heavy chain;Mannan-binding lectin serine protease 1 light chain	MASP1	14	4	4	32.2	0.00479258
P48740-2;P48740-4	Mannan-binding lectin serine protease 1;Mannan-binding lectin serine protease 1 heavy chain;Mannan-binding lectin serine protease 1 light chain	MASP1	24	24	14	46	0.306906
O00187;O00187-2	Mannan-binding lectin serine protease 2;Mannan-binding lectin serine protease 2 A chain;Mannan-binding lectin serine protease 2 B chain	MASP2	2	2	2	3.9	0.00223923
P11226	Mannose-binding protein C	MBL2	1	1	1	5.6	0.0114965
P33908;P33908-2	Mannosyl-oligosaccharide 1,2-alpha-mannosidase IA	MAN1A1	3	3	3	7.2	0.00427161
Q9Y6C9;E9PIE4	Mitochondrial carrier homolog 2	MTCH2	1	1	1	7.9	0.000741715
Q9Y3D6	Mitochondrial fission 1 protein	FIS1	1	1	1	10.5	0.00277065
P28482	Mitogen-activated protein kinase 1	MAPK1	1	1	1	1.9	0
P08571;D6RFL4	Monocyte differentiation antigen CD14;Monocyte differentiation antigen CD14, urinary form;Monocyte differentiation antigen CD14, membrane-bound form	CD14	2	2	2	13.3	0.0199586
Q13201;E7EPG1	Multimerin-1;Platelet glycoprotein Ia*;155 kDa platelet multimerin	MMRN1	14	14	14	17.4	0.0220774
P60660;P60660-2;F8W1R7;J3KND3;G8JLA2;G3V1V0;B7Z6Z4;F8VPF3	Myosin light polypeptide 6	MYL6	5	5	5	46.4	0.292159
O14950;P19105;J3QRS3;J3KTJ1	Myosin regulatory light chain 12B;Myosin regulatory light chain 12A	MYL12B;MYL12A	7	7	3	57	0.0751365
P24844;P24844-2	Myosin regulatory light polypeptide 9	MYL9	5	1	1	39	0.0085759
P35580;P35580-2;P35580-5;P35580-3;P35580-4	Myosin-10	MYH10	9	1	1	4.8	0
Q7Z406;Q7Z406-5;Q7Z406-4;Q7Z406-6;Q7Z406-2;M0QY43	Myosin-14	MYH14	4	1	1	2.4	0.00362489
P35579;P35579-2	Myosin-9	MYH9	76	76	66	54.8	0.298063
P58546	Myotrophin	MTPN	1	1	1	11	0.00656377
Q96PD5;Q96PD5-2	N-acetylmuramoyl-L-alanine amidase	PGLYRP2	9	9	9	28	0.0812412
P00387;B1AHF3;P00387-2;P00387-3	NADH-cytochrome b5 reductase 3;NADH-cytochrome b5 reductase 3 membrane-bound form;NADH-cytochrome b5 reductase 3 soluble form	CYB5R3	2	2	2	10.6	0.0279905
P59666;P59665	Neutrophil defensin 3;HP 3-56;Neutrophil defensin 2;Neutrophil defensin 1;HP 1-56;Neutrophil defensin 2	DEFA3;DEFA1	1	1	1	9.6	0.123061
Q0ZGT2;E7ETM8;E7EUA0;H7BXY5;Q0ZGT2-4;Q0ZGT2-3;Q0ZGT2-2	Nexilin	NEXN	1	1	1	1.5	0.00137763
P14543;P14543-2	Nidogen-1	NID1	26	26	26	28.7	0.056466
P55209;H0YH88;H0YHC3;F8W020;F8W118;F8VXI6;F8VUX1;F8VY35;F8VV59;F8W543;B7Z9C2;F8W0J6;F5H4R6;H0YIV4;P55209-3;P55209-2	Nucleosome assembly protein 1-like 1	NAP1L1	1	1	1	4.6	0.00431529
Q8WWZ8	Oncoprotein-induced transcript 3 protein	OIT3	10	10	10	21.8	0.06829
O95428;O95428-4;O95428-6;O95428-5;H0YMM2;G3V5P6;O95428-2	Papilin	PAPLN	4	4	4	5.6	0.00342517
Q9UL42	Paraneoplastic antigen Ma2	PNMA2	1	1	1	3	0.00490364
Q6ZW05	Patched domain-containing protein 4	PTCHD4	1	1	1	1.5	0.0259806
P62937;F8WE65;C9J5S7	Peptidyl-prolyl cis-trans isomerase A;Peptidyl-prolyl cis-trans isomerase A, N-terminally processed;Peptidyl-prolyl cis-trans isomerase	PPIA	5	5	5	37	0.0878068
P23284	Peptidyl-prolyl cis-trans isomerase B	PPIB	1	1	1	6	0.0118095
Q06830;A0A0A0MRQ5;A0A0A0MSI0	Peroxiredoxin-1	PRDX1	2	1	1	10.6	0.0172536
P32119;A6NIW5	Peroxiredoxin-2	PRDX2	5	5	4	33.8	0.0569886
P30041	Peroxiredoxin-6	PRDX6	3	3	3	13.4	0.0118315
Q9NTJ5;E9PGZ4;Q9NTJ5-2;C9JV50;F8WDN7	Phosphatidylinositide phosphatase SAC1	SACM1L	2	2	2	3.4	0.00500499
P55058;P55058-3;P55058-4;P55058-2	Phospholipid transfer protein	PLTP	5	5	5	9.7	0.0146902
Q13835;A0A087WYY6;Q13835-2	Plakophilin-1	PKP1	3	3	3	5.1	0.00310682
P03952;H0YAC1;E9PBC5	Plasma kallikrein;Plasma kallikrein heavy chain;Plasma kallikrein light chain	KLKB1	5	5	5	9.4	0.023924
P05155;E9PGN7;P05155-2;P05155-3;H9KV48	Plasma protease C1 inhibitor	SERPING1	11	11	11	23.4	0.146493
P05154;G3V5I3	Plasma serine protease inhibitor	SERPINA5;SERPINA3	2	2	2	5.4	0.00782494
P00747	Plasminogen;Plasmin heavy chain A;Activation peptide;Angiostatin;Plasmin heavy chain A, short form;Plasmin light chain B	PLG	60	60	54	70.2	2.87525
P13796;P13796-2	Plastin-2	LCP1	1	1	1	4	0.00117252
P02775	Platelet basic protein;Connective tissue-activating peptide III;TC-2;Connective tissue-activating peptide III(1-81);Beta-thromboglobulin;Neutrophil-activating peptide 2(74);Neutrophil-activating peptide 2(73);Neutrophil-activating peptide 2;TC-1;Neutrophil-activating peptide 2(1-66);Neutrophil-activating peptide 2(1-63)	PPBP	3	3	3	29.7	1.40669
P16284;A0A075B738;P16284-5;P16284-3;P16284-4;P16284-2;P16284-6;A0A075B727	Platelet endothelial cell adhesion molecule	PECAM1	2	2	2	4.1	0.0360547
P10720	Platelet factor 4 variant;Platelet factor 4 variant(4-74);Platelet factor 4 variant(5-74);Platelet factor 4 variant(6-74)	PF4V1	5	1	1	41.3	0.00384558
P02776	Platelet factor 4;Platelet factor 4, short form	PF4	5	5	1	42.6	2.49133
P16671;E7EU05;E9PLT1;P16671-4;P16671-3;P16671-2	Platelet glycoprotein 4	CD36	6	6	6	17.2	0.0195086
P07359;A0A0C4DGZ8	Platelet glycoprotein Ib alpha chain;Glycocalicin	GP1BA	3	3	3	4.6	0.0144815
P13224;P13224-2	Platelet glycoprotein Ib beta chain	GP1BB	4	4	4	19.4	0.250115
P14770	Platelet glycoprotein IX	GP9	3	3	3	20.3	0.103394
P08567	Pleckstrin	PLEK	6	6	6	29.4	0.0463771
Q10471;Q10471-2	Polypeptide N-acetylgalactosaminyltransferase 2;Polypeptide N-acetylgalactosaminyltransferase 2 soluble form	GALNT2	1	1	1	4.2	0.00194779
P0CG47;P62979;P62987;J3QSA3;F5GZ39;M0R1V7;J3QS39;J3QTR3;F5H6Q2;F5GYU3;F5H2Z3;F5H265;B4DV12;F5H388;F5H747;F5GXK7;J3QKN0;J3QLP7;Q5PY61;J3QRK5;Q96C32;P0CG48	Polyubiquitin-B;Ubiquitin;Ubiquitin-40S ribosomal protein S27a;Ubiquitin;40S ribosomal protein S27a;Ubiquitin-60S ribosomal protein L40;Ubiquitin;60S ribosomal protein L40;Polyubiquitin-C;Ubiquitin	UBB;RPS27A;UBA52;UBC;UBBP4	1	1	1	21	0.0256797
P20742;P20742-2	Pregnancy zone protein	PZP	61	48	46	46.2	0.270436
Q9UHG3;C9JM55;C9K055;F8W8W4;Q9UHG3-2	Prenylcysteine oxidase 1	PCYOX1	1	1	1	2.2	0.00147361
Q8IZF2;Q8IZF2-3;Q8IZF2-2	Probable G-protein coupled receptor 116	GPR116	1	1	1	1.4	0.00157122
P07737;CON__P02584;I3L3D5	Profilin-1	PFN1	3	3	3	37.9	0.113437
P12273	Prolactin-inducible protein	PIP	8	8	8	55.5	0.637541
Q96NZ9;H7BY64;Q96NZ9-3;Q96NZ9-4	Proline-rich acidic protein 1	PRAP1	3	3	3	29.1	0.0538679
P27918;E9PAQ1	Properdin	CFP	5	5	5	13.2	0.022681
P23219;A0A087X296;P23219-4;P23219-3;P23219-2;P23219-6;P23219-5	Prostaglandin G/H synthase 1	PTGS1	2	2	2	4.3	0.00673493
P41222;H0Y5A1;Q5SQ11	Prostaglandin-H2 D-isomerase	PTGDS	1	1	1	8.4	0.0102758
P11171;P11171-4;P11171-2;P11171-5;Q4VB86;P11171-6;P11171-3	Protein 4.1	EPB41	1	1	1	1.4	0.00191905
P02760;S4R3Y4;S4R471	Protein AMBP;Alpha-1-microglobulin;Inter-alpha-trypsin inhibitor light chain;Trypstatin	AMBP	15	15	15	42	2.16428
P07237;I3L312;I3L398;H7BZ94	Protein disulfide-isomerase	P4HB	5	5	5	15.9	0.00604141
P30101	Protein disulfide-isomerase A3	PDIA3	7	7	6	22.8	0.0287425
Q15084;Q15084-3;Q15084-4;Q15084-5;Q15084-2	Protein disulfide-isomerase A6	PDIA6	3	3	3	12	0.00406424
B5MC33;B5MCG6;H0Y3U4;A0A0B4J1W8;Q6UX46-2;Q6UX46	Protein FAM150B	FAM150B	1	1	1	11.9	0.27324
Q5W0V3;Q5W0V3-2	Protein FAM160B1	FAM160B1	1	1	1	1.6	0.0184542
P05771;P05771-2;I3L148	Protein kinase C beta type	PRKCB	1	1	1	1.9	0.0011357
Q9UFN0	Protein NipSnap homolog 3A	NIPSNAP3A	1	1	1	6.5	0.0026822
P06702	Protein S100-A9	S100A9	2	2	2	19.3	0.115261
Q9UK55;G3V2W1	Protein Z-dependent protease inhibitor	SERPINA10	3	3	3	12.8	0.0163645
P21980	Protein-glutamine gamma-glutamyltransferase 2	TGM2	2	2	2	4.2	0.0022503
Q08188	Protein-glutamine gamma-glutamyltransferase E;Protein-glutamine gamma-glutamyltransferase E 50 kDa catalytic chain;Protein-glutamine gamma-glutamyltransferase E 27 kDa non-catalytic chain	TGM3	11	11	11	22.4	0.980099
P22735	Protein-glutamine gamma-glutamyltransferase K	TGM1	1	1	1	1.8	0.0845191
Q92954-3;Q92954;Q92954-4;Q92954-6;Q92954-5;Q92954-2	Proteoglycan 4;Proteoglycan 4 C-terminal part	PRG4	26	26	26	20.8	0.212594
Q04941;Q04941-2	Proteolipid protein 2	PLP2	2	2	2	15.1	0.0145528
P00734;E9PIT3	Prothrombin;Activation peptide fragment 1;Activation peptide fragment 2;Thrombin light chain;Thrombin heavy chain	F2	31	31	31	51.1	2.34803
Q9Y5H3;Q9Y5H0;Q9Y5H1;Q9Y5G4;Q9Y5H2;Q9Y5H4;Q9Y5G9;Q9Y5G7;Q9Y5G6;Q9Y5G8;Q9Y5G5;O60330;Q9Y5G4-2;A0A087WTI2;A0A087WT05;Q9Y5G8-2;Q9Y5G6-2;Q9Y5G7-2;Q9Y5G9-2;Q9Y5G5-2;O60330-2;Q9Y5H4-2;Q9Y5H1-2;Q9Y5H0-2;Q9Y5H2-2;Q9Y5H3-2	Protocadherin gamma-A10;Protocadherin gamma-A3;Protocadherin gamma-A2;Protocadherin gamma-A9;Protocadherin gamma-A11;Protocadherin gamma-A1;Protocadherin gamma-A4;Protocadherin gamma-A6;Protocadherin gamma-A7;Protocadherin gamma-A5;Protocadherin gamma-A8;Protocadherin gamma-A12	PCDHGA10;PCDHGA3;PCDHGA2;PCDHGA9;PCDHGA11;PCDHGA1;PCDHGA4;PCDHGA6;PCDHGA7;PCDHGA5;PCDHGA8;PCDHGA12	1	1	1	1	0.288154
P00491;G3V393;G3V5M2	Purine nucleoside phosphorylase	PNP	2	2	2	10.4	0.00751111
Q9H489	Putative testis-specific Y-encoded-like protein 3	TSPY26P	1	1	1	3.9	0
Q8NHM4	Putative trypsin-6	PRSS3P2	3	2	0	12.1	0.047814
P14618;P14618-2;H3BTN5;B4DNK4;P14618-3;H3BQ34	Pyruvate kinase PKM;Pyruvate kinase	PKM	9	9	9	28.1	0.0453204
Q15404;Q15404-2	Ras suppressor protein 1	RSU1	3	3	3	19.5	0.00722584
P63000;P60763;P63000-2;P15153;J3KSC4;J3QLK0;B1AH77;B1AH78;B1AH80	Ras-related C3 botulinum toxin substrate 1;Ras-related C3 botulinum toxin substrate 3;Ras-related C3 botulinum toxin substrate 2	RAC1;RAC3;RAC2	2	2	2	17.7	0.0106241
P62820;Q9H0U4;E9PLD0;Q92930;Q92928;H0YMN7;A0A087WTI1;E7END7;H0YNE9;P62820-3;P62820-2	Ras-related protein Rab-1A;Ras-related protein Rab-1B;Ras-related protein Rab-8B;Putative Ras-related protein Rab-1C	RAB1A;RAB1B;RAB8B;RAB1C	3	3	1	17.6	0.0381775
O00194	Ras-related protein Rab-27B	RAB27B	3	3	3	19.3	0.024164
P20340;Q9NRW1;Q14964;C9JB90;C9JU14;J3KR73;P20340-4;Q9NRW1-2;P20340-2	Ras-related protein Rab-6A;Ras-related protein Rab-6B;Ras-related protein Rab-39A	RAB6A;RAB6B;RAB39A	1	1	1	5.3	0.0564624
O14966;Q13637;P57729	Ras-related protein Rab-7L1;Ras-related protein Rab-32;Ras-related protein Rab-38	RAB29;RAB32;RAB38	1	1	1	5.4	0.00410679
P61006;P61006-2	Ras-related protein Rab-8A	RAB8A	3	1	1	15.5	0.0140319
P61224;F5H6R7;F5H004;F5GX62;E7ESV4;F5H7Y6;P61224-3;P62834;F5H077;F5GWU8;F5H491;F5H0B7;F5H500;F5GYB5;P61224-2;A6NIZ1;F5H4H0;F5GYH7;A0A075B6Q0;P61224-4	Ras-related protein Rap-1b;Ras-related protein Rap-1A;Ras-related protein Rap-1b-like protein	RAP1B;RAP1A	6	6	6	50.5	0.148521
Q12913;A0A087WTK0;A0A087WVC6;Q12913-2	Receptor-type tyrosine-protein phosphatase eta;Protein-tyrosine-phosphatase	PTPRJ	1	1	1	0.9	0.00166303
Q9NQC3;Q9NQC3-2;F8W914;Q9NQC3-5;H7C106;Q9NQC3-3;Q9NQC3-4;Q9NQC3-6	Reticulon-4;Reticulon	RTN4	5	5	5	4.3	0.0129788
Q99969;C9J8S2	Retinoic acid receptor responder protein 2	RARRES2	3	3	3	27	0.144996
Q8TC12;H0YIZ8;G3V2G6;Q8TC12-2;H0YJ10;G3V234;H0YJ46	Retinol dehydrogenase 11	RDH11	2	2	2	10.1	0.0107145
P02810;A0A087WYF5;A0A0A0MT31;A0A087WYT0;A0A087WV42;A0A087WZY1	Salivary acidic proline-rich phosphoprotein 1/2;Salivary acidic proline-rich phosphoprotein 1/2;Salivary acidic proline-rich phosphoprotein 3/4;Peptide P-C	PRH1	2	2	2	19.3	0.0114224
P16615;H7C5W9;P16615-5;P16615-2;P16615-3;P16615-4	Sarcoplasmic/endoplasmic reticulum calcium ATPase 2	ATP2A2	4	2	1	7.3	0.00136162
Q93084;Q93084-2;Q93084-4;Q93084-3;Q93084-7;Q93084-6;Q93084-5	Sarcoplasmic/endoplasmic reticulum calcium ATPase 3	ATP2A3	8	8	5	10.1	0.0143637
Q13103;C9J6K0	Secreted phosphoprotein 24	SPP2	2	2	2	11.4	0.0179661
P49908;D6REX5;D6RIS9	Selenoprotein P	SEPP1	8	8	8	17.8	0.22177
Q15019;B5MD47;C9JZI2;C9IY94;C9IZU3;C9JQJ4;C9J938;C9JB25;C9J2Q4;B5MCX3;Q15019-2	Septin-2	2017-09-02	1	1	1	6.6	0.00301049
Q16181;Q5JXL7;G3V1Q4;E7ES33;E7EPK1;Q16181-2	Septin-7	SEPT7;DKFZp586I031	1	1	1	3.2	0.000717933
O15270;Q9NUV7;H0YJV2	Serine palmitoyltransferase 2;Serine palmitoyltransferase 3	SPTLC2;SPTLC3	1	1	1	1.2	1.05915
P02787	Serotransferrin	TF	39	39	39	61.5	0.881357
Q86U17	Serpin A11	SERPINA11	3	3	3	8.1	0.00731776
Q96P63;Q96P63-2	Serpin B12	SERPINB12	6	6	6	21.7	0.010098
P48594;H0Y5H9;Q5K684	Serpin B4	SERPINB4;SERPINB3	3	3	3	10.3	0.00423688
P35542;A0A096LPE2;A0A087X0E2	Serum amyloid A-4 protein;Serum amyloid A protein	SAA4;SAA2-SAA4	3	3	3	24.6	0.0904402
P02743	Serum amyloid P-component;Serum amyloid P-component(1-203)	APCS	11	11	11	43	0.297666
O95810	Serum deprivation-response protein	SDPR	6	6	6	19.1	0.040294
P27169	Serum paraoxonase/arylesterase 1	PON1	6	6	6	38	0.0521466
Q9H299;Q5T123	SH3 domain-binding glutamic acid-rich-like protein 3	SH3BGRL3	1	1	1	18.3	0.00998817
Q5T750	Skin-specific protein 32	XP32	1	1	1	3.2	0.0407255
Q8IVB4	Sodium/hydrogen exchanger 9	SLC9A9	1	1	1	2.3	0.000742526
P11166	Solute carrier family 2, facilitated glucose transporter member 1	SLC2A1	3	3	3	8.1	0.0134164
P11169	Solute carrier family 2, facilitated glucose transporter member 3	SLC2A3	9	9	9	20	0.256154
P02549;A0A087WZE4;P02549-2	Spectrin alpha chain, erythrocytic 1	SPTA1	13	13	13	7.4	0.00540825
P11277;P11277-2;P11277-3	Spectrin beta chain, erythrocytic	SPTB	11	11	11	7.6	0.00274079
P38646	Stress-70 protein, mitochondrial	HSPA9	1	1	1	4.1	0.00133167
Q13586;E9PIQ8;E9PNJ4;G0XQ39;Q13586-2	Stromal interaction molecule 1	STIM1	1	1	1	2	0.00129367
O00391;O00391-2;A8MXT8	Sulfhydryl oxidase 1	QSOX1	3	3	3	5.8	0.00424003
P04179;F5H3C5;A0A0C4DG56;F5H4R2;F5GYZ5;A0A0C4DFU2;P04179-3;P04179-4;G8JLJ2;G5E9P6;F5GXZ9;A0A0C4DFU1;P04179-2	Superoxide dismutase [Mn], mitochondrial;Superoxide dismutase	SOD2	2	2	2	13.1	0.0133399
Q96C24;Q96C24-2	Synaptotagmin-like protein 4	SYTL4	1	1	1	2.1	0.00120976
O75558	Syntaxin-11	STX11	1	1	1	6.3	0.00945044
Q15833;M0R0M7;A0A087WWS7;Q15833-2;Q15833-3	Syntaxin-binding protein 2	STXBP2	3	3	3	7.1	0.00137312
Q9Y490	Talin-1	TLN1	83	83	83	48.2	0.227604
P17987;F5H726;F5H676;F5H136;F5H282;E7EQR6;E7ERF2	T-complex protein 1 subunit alpha	TCP1	2	2	2	7.4	0.00208231
P78371;F8VQ14;F5GWF6	T-complex protein 1 subunit beta	CCT2	1	1	1	2.2	0.00107974
P50991;P50991-2	T-complex protein 1 subunit delta	CCT4	2	2	2	8.2	0.00251337
P48643;E7ENZ3;B7ZAR1;E9PCA1;P48643-2	T-complex protein 1 subunit epsilon	CCT5	1	1	1	5.4	0.000459422
Q99832;Q99832-2;Q99832-4;Q99832-3	T-complex protein 1 subunit eta	CCT7	1	1	1	4.1	0.00140041
O14746;O14746-3;O14746-2;O14746-4	Telomerase reverse transcriptase	TERT	1	1	1	0.6	0.39083
Q96N46;Q96N46-3;Q96N46-2	Tetratricopeptide repeat protein 14	TTC14	1	1	1	2.3	0.0100666
P10599;P10599-2	Thioredoxin	TXN	1	1	1	12.4	0.0539379
Q16762	Thiosulfate sulfurtransferase	TST	1	1	1	6.4	0.00374432
P07996;P07996-2;CON__Q28194	Thrombospondin-1	THBS1	29	29	29	32.9	0.205995
P24557;A0A0A0MSK3;Q53F23;P24557-4;P24557-2;A0A0C4DH47;P24557-3	Thromboxane-A synthase	TBXAS1	3	3	3	7.7	0.0144896
P19971;C9JGI3;P19971-2	Thymidine phosphorylase	TYMP	1	1	1	3.9	0.000491659
P05543	Thyroxine-binding globulin	SERPINA7	3	3	3	8.9	0.00543371
Q8WZ42;A0A0A0MRA3;A0A0A0MTS7;Q8WZ42-3;Q8WZ42-10;Q8WZ42-9;Q8WZ42-5;Q8WZ42-11;Q8WZ42-4;Q8WZ42-7;Q8WZ42-2;Q8WZ42-8;Q8WZ42-13;Q8WZ42-12	Titin	TTN	3	3	3	0.1	0.000741633
P01137	Transforming growth factor beta-1;Latency-associated peptide	TGFB1	2	2	2	6.7	0.00902168
Q15582;H0Y8L3	Transforming growth factor-beta-induced protein ig-h3	TGFBI	27	27	27	52.9	0.19055
P61586;C9JX21;C9JRM1;C9JNR4	Transforming protein RhoA	RHOA	1	1	1	12.4	0.00453012
P37802;X6RJP6;P37802-2	Transgelin-2	TAGLN2	6	6	6	45.2	0.0281003
P55072	Transitional endoplasmic reticulum ATPase	VCP	2	2	2	4.1	0.00191182
P02766;A0A087WV45;A0A087WT59	Transthyretin	TTR	7	7	7	62.6	1.0821
Q86YW5;Q86YW5-3	Trem-like transcript 1 protein	TREML1	3	3	3	22.2	0.0234673
P06753-2;P06753-3;A0A087WWU8;Q5HYB6;P06753-4;P06753-6;P06753-5;D6R904;P06753;Q5VU61;J3KN67	Tropomyosin alpha-3 chain	TPM3;DKFZp686J1372	8	8	5	24.2	0.0596517
P67936;P67936-2;K7ENT6	Tropomyosin alpha-4 chain	TPM4	7	4	4	33.1	0.0208363
P35030;B1AN99;P35030-5;P35030-3;P35030-2;P35030-4	Trypsin-3	PRSS3	3	1	1	10.2	0.00864879
P68363;Q9BQE3;F5H5D3;Q71U36;Q71U36-2;Q13748;P68363-2;Q13748-2;Q6PEY2;F8VVB9;Q9NY65;F8VQQ4;C9J2C0;Q9NY65-2	Tubulin alpha-1B chain;Tubulin alpha-1C chain;Tubulin alpha-1A chain;Tubulin alpha-3C/D chain;Tubulin alpha-3E chain;Tubulin alpha-8 chain	TUBA1B;TUBA1C;TUBA1A;TUBA3C;TUBA3E;TUBA8	13	3	3	36.1	0.0461011
P68366;P68366-2;C9JEV8;C9JQ00;C9JJQ8	Tubulin alpha-4A chain	TUBA4A	14	14	4	38.4	0.206843
P07437;Q5JP53;Q5ST81;Q9BVA1;Q13885	Tubulin beta chain;Tubulin beta-2B chain;Tubulin beta-2A chain	TUBB;TUBB2B;TUBB2A	11	11	1	28.4	0.0926598
Q9H4B7	Tubulin beta-1 chain	TUBB1	10	8	6	28.6	0.0737132
P68371;P04350	Tubulin beta-4B chain;Tubulin beta-4A chain	TUBB4B;TUBB4A	11	2	0	28.3	0.00817456
Q3ZCM7;A0A075B736;Q5SQY0	Tubulin beta-8 chain	TUBB8	5	1	0	12.4	0.0146834
Q6IBS0;D6RG15;H0Y858	Twinfilin-2	TWF2	1	1	1	5.4	0.0112811
P07947;P12931;J3QRU1;P12931-2	Tyrosine-protein kinase Yes;Proto-oncogene tyrosine-protein kinase Src;Non-specific protein-tyrosine kinase	YES1;SRC	1	1	1	2.4	0.00401598
Q96RL7;Q96RL7-2;Q96RL7-4;Q96RL7-3	Vacuolar protein sorting-associated protein 13A	VPS13A	1	1	1	0.2	0.000439476
Q8N3P4;C9JJN9;Q8N3P4-2;Q8N3P4-3	Vacuolar protein sorting-associated protein 8 homolog	VPS8	1	1	1	0.8	0.00477348
P18206;P18206-2;Q5JQ13	Vinculin	VCL	29	29	29	36.2	0.0412711
P02774;D6RF35;P02774-3;P02774-2;D6RBJ7	Vitamin D-binding protein	GC	12	12	12	39.9	0.115184
P07225;G5E9F8	Vitamin K-dependent protein S	PROS1	7	7	7	13.9	0.0214494
P04004	Vitronectin;Vitronectin V65 subunit;Vitronectin V10 subunit;Somatomedin-B	VTN	22	22	22	46.4	1.34707
Q9Y277;Q9Y277-2	Voltage-dependent anion-selective channel protein 3	VDAC3	5	5	5	24.7	0.0141328
P04275	von Willebrand factor;von Willebrand antigen 2	VWF	79	79	79	35.2	0.298504
P27449;H3BNI4	V-type proton ATPase 16 kDa proteolipid subunit	ATP6V0C	1	1	1	7.1	0.0217818
O76076	WNT1-inducible-signaling pathway protein 2	WISP2	1	1	1	4	0.00806117
P25311;C9JEV0	Zinc-alpha-2-glycoprotein	AZGP1	3	3	3	13.1	0.0359403
Q96DA0;A0A0C4DGN4	Zymogen granule protein 16 homolog B	ZG16B	3	3	3	26	0.0425084
Q15942;H0Y2Y8;Q15942-2	Zyxin	ZYX	3	3	3	8.2	0.00484376
A0A024R6I7;A0A0G2JRN3		SERPINA1	31	1	1	74.6	1.4258
A0A075B6I0		IGLV8-61	1	1	1	7.3	0.019799
A0A075B6J0		IGLV1-40	2	1	1	25.2	0.0394603
A0A075B6J4;A0A075B6J3		IGLV3-25;IGLV3-27	4	4	2	27.7	0.354949
A0A075B6J7		IGLV3-21	2	1	1	32.5	0.0152752
A0A075B6K1		IGLV2-14	2	2	2	13.3	0.0250727
A0A075B6K4		IGLV3-10	3	3	1	25.6	0.122763
A0A0C4DH68;A0A075B6R9		IGKV2-24;IGKV2D-24	5	5	3	35.8	0.216878
A0A075B7B8		IGHV3OR16-12	2	1	1	18.8	0.0912424
A0A0G2JSC0;A0A087WSX0		IGLV5-45	1	1	1	8.1	0.0284193
A0A087WTM7		APOB	273	2	2	66.4	0.00758974
A0A087WTX5		IGKC	10	1	0	45.8	2.20922
A0A087WV47		IGHG1	27	14	2	61.8	1.71942
A0A087WW89		IGHV3-72	3	1	0	36.6	3.10202
A0A087WYC5		IGHG1	26	4	0	59.6	0.00907105
A0A087WYR4		IGLL5	10	10	1	43	4.63893
A0A087X130		IGKC	11	11	0	56.7	4.51168
A0A0B4J1V0		IGHV3-15	5	5	3	37	0.0571861
A0A0B4J1X5;A0A0C4DH42;A0A087WSX4;A0A075B7E8;A0A0B4J1V3		IGHV3-74;IGHV3-66;IGHV3-53;IGHV3OR16-13;IGHV3-33	3	2	1	24.8	0.12145
A0A0C4DH25		IGKV3D-20	3	1	1	26.7	0.0183545
A0A0C4DH31		IGHV1-18	3	1	1	33.3	0.0207594
A0A0C4DH34		IGHV4-28	2	2	2	9.4	0.0486231
A0A0C4DH35		IGHV3-35	1	1	1	9.4	0.0360199
A0A0C4DH38;A0A0G2JP91		IGHV5-51	2	2	2	23.9	0.061351
A0A0G2JPR0			70	70	1	49.3	1.05068
B1AHM5;B1AHM6;B1AHM7		FBLN1	1	1	1	65.4	0
E9PBG9;C9JCL8;C9IYE8;E7ESZ6;C9J8S0;C9J6A7;Q96AT9-5;Q96AT9-3		RPE	1	1	1	12.8	0.0858142
C9JEU5;C9JC84		FGG	85	1	1	91.2	0.0475475
C9JPQ9;C9JU00		FGG	25	2	2	100	1.57594
C9JPV4		SERPINF2	22	1	1	53.8	0.123639
D6REL8		FGB	73	2	2	96.3	3.97111
Q13362-4;H0YN58;G3V292;H0YK26		PPP2R5C	1	1	1	1.3	0.0465867
H7BZJ3		PDIA3	2	1	1	22.8	0.0191618
K7EQQ3		KRT9	35	1	1	82.6	0.00774228
U3KPR7		CAPNS1	1	1	1	13	0
							1326.9	322.136
							324.323	24.2773
							377.274
							303.171
							1004.77
							75.7227	%
