# Supplementary material for: Optimization of quantitative proteomic analysis of clots generated from plasma of patients with venous thromboembolism
Source: Clin Proteomics. 2017 Nov 28;14:38. doi: 10.1186/s12014-017-9173-x (PMC5706328; doi:10.1186/s12014-017-9173-x)
Supplement: Supplementary file 2 — Additional file 2: Table 2. The list of proteins identified by MaxQuant software in plasma fibrin clots from patients with VTE, which were measured using pipet-tip strong anion exchange (SAX) protocol combined with LC-MS/MS and Total Protein Approach (TPA) (n = 4 per group) [file 12014_2017_9173_MOESM2_ESM.xlsx]

## Sheet: proteinGroups
Additional file 2: Table 2 The list of proteins identified by MaxQuant software in plasma fibrin clots from patients with VTE, which were measured using pipet-tip strong anion exchange (SAX) protocol combined with LC-MS/MS and Total Protein Approach (TPA) (n=4 per group).
Majority protein IDs	Protein names	Gene names	Peptides	Razor + unique peptides	Unique peptides	Sequence coverage [%]	Average concentration [nmol/g]
P62258;P62258-2;K7EM20	14-3-3 protein epsilon	YWHAE	4	3	3	18.4	0.0250552
P61981	14-3-3 protein gamma;14-3-3 protein gamma, N-terminally processed	YWHAG	2	1	1	8.1	0
P31947;P31947-2	14-3-3 protein sigma	SFN	3	2	2	12.5	0.0189237
P63104;E7EX29;B0AZS6;P63104-2;B7Z2E6;H0YB80;E7ESK7	14-3-3 protein zeta/delta	YWHAZ	6	6	5	35.1	0.187311
P08865;C9J9K3;A6NE09;A0A0C4DG17	40S ribosomal protein SA	RPSA;RPSAP58	1	1	1	5.8	0
P11021	78 kDa glucose-regulated protein	HSPA5	9	9	9	20.8	0.0321301
P60709;P63261;I3L3I0;I3L1U9;I3L4N8	Actin, cytoplasmic 1;Actin, cytoplasmic 1, N-terminally processed;Actin, cytoplasmic 2;Actin, cytoplasmic 2, N-terminally processed	ACTB;ACTG1	22	22	10	62.4	4.07916
P63267;P68133;P62736;P68032;A6NL76	Actin, gamma-enteric smooth muscle;Actin, alpha skeletal muscle;Actin, aortic smooth muscle;Actin, alpha cardiac muscle 1	ACTG2;ACTA1;ACTA2;ACTC1	13	1	1	28.7	0.199728
P61160;F5H6T1;P61160-2	Actin-related protein 2	ACTR2	2	2	2	4.8	0.0436197
O15144	Actin-related protein 2/3 complex subunit 2	ARPC2	3	3	3	10	0.00642742
P59998;F8WDD7;F8WCF6;A0A0A6YYG9;P59998-3;P59998-2;R4GN08;H7C0A3;P59998-4	Actin-related protein 2/3 complex subunit 4	ARPC4;ARPC4-TTLL3	2	2	2	13.1	0.0192748
O15511;O15511-2;B1ALC0	Actin-related protein 2/3 complex subunit 5	ARPC5	2	2	2	14.6	0.0257918
P61158;B4DXW1;F8WDR7	Actin-related protein 3	ACTR3	4	4	4	11.7	0.0145928
Q01518;Q01518-2;Q5T0R1;Q5T0R9;Q5T0R7;Q5T0R6;Q5T0R5;Q5T0R4;Q5T0R3;Q5T0R2	Adenylyl cyclase-associated protein 1;Adenylyl cyclase-associated protein	CAP1	6	6	6	17.7	0.0126773
Q15848	Adiponectin	ADIPOQ	1	1	1	6.1	0.0132077
P05141	ADP/ATP translocase 2;ADP/ATP translocase 2, N-terminally processed	SLC25A5	2	2	2	8.1	0.0101515
P61204;P84077;F5H423;P61204-2;P84085;C9J1Z8	ADP-ribosylation factor 3;ADP-ribosylation factor 1;ADP-ribosylation factor 5	ARF3;ARF1;ARF5	2	2	2	9.9	0.00778635
P43652	Afamin	AFM	3	3	3	6.7	0.00331812
P02763	Alpha-1-acid glycoprotein 1	ORM1	5	3	3	27.9	0.0770173
P19652	Alpha-1-acid glycoprotein 2	ORM2	6	6	4	31.3	0.953653
P01011;G3V3A0	Alpha-1-antichymotrypsin;Alpha-1-antichymotrypsin His-Pro-less	SERPINA3	11	11	11	34.8	0.761782
P01009;P01009-2;P01009-3	Alpha-1-antitrypsin;Short peptide from AAT	SERPINA1	28	28	1	71.8	19.7164
P04217;P04217-2;M0R009	Alpha-1B-glycoprotein	A1BG	8	8	8	27.3	0.142409
P08697;A0A0G2JPA8;P08697-2	Alpha-2-antiplasmin	SERPINF2	48	48	26	64.6	40.7636
P02765;C9JV77	Alpha-2-HS-glycoprotein;Alpha-2-HS-glycoprotein chain A;Alpha-2-HS-glycoprotein chain B	AHSG	5	5	5	13.1	0.182777
P01023	Alpha-2-macroglobulin	A2M	99	99	81	63.8	12.2461
A8K2U0;F5GXP1;H0YGG5;A8K2U0-2	Alpha-2-macroglobulin-like protein 1	A2ML1	2	2	2	1.9	0.0123784
P12814;H9KV75;P12814-2;P12814-3;P12814-4	Alpha-actinin-1	ACTN1	20	20	20	29.3	0.0773634
P35611;P35611-2;A0A0A0MSR2;H0Y9H2;E7EV99;E7ENY0;P35611-5;P35611-6;P35611-4;P35611-3	Alpha-adducin	ADD1	1	1	1	2.4	0.00186254
P06733;P06733-2	Alpha-enolase	ENO1	3	3	3	8.3	0.00355087
Q16706	Alpha-mannosidase 2	MAN2A1	2	2	2	1.9	0.000933486
Q8NI99;K7EKF6	Angiopoietin-related protein 6	ANGPTL6	17	17	17	49.6	0.564106
P01019	Angiotensinogen;Angiotensin-1;Angiotensin-2;Angiotensin-3;Angiotensin-4;Angiotensin 1-9;Angiotensin 1-7;Angiotensin 1-5;Angiotensin 1-4	AGT	21	21	21	40.4	1.55284
P16157;P16157-11;P16157-21;P16157-2;P16157-9;P16157-6;P16157-7;P16157-4;P16157-13;P16157-10;P16157-15;P16157-8;P16157-5;P16157-16;P16157-3;P16157-12;P16157-14;H0YBS0	Ankyrin-1	ANK1	8	8	8	6.5	0.00841696
P04083;Q5T3N1	Annexin A1;Annexin	ANXA1	2	2	2	9.5	0.00867567
P07355;H0YKS4;H0YMD0;H0YMU9;H0YN42;P07355-2;H0YMM1;H0YM50;H0YN52;H0YNA0;H0YKV8;H0YKL9;H0YKZ7;H0YLV6;H0YMT9;H0YKX9;H0YN28;H0YL33;H0YMW4;H0YNP5;A6NMY6	Annexin A2;Annexin;Putative annexin A2-like protein	ANXA2;ANXA2P2	4	4	4	13.3	0.0312155
P01008;Q8TCE1	Antithrombin-III	SERPINC1	20	20	20	44	2.46688
Q10567;C9J1E7;Q10567-4;Q10567-3;Q10567-2;P63010;A0A087WYD1;A0A087WU93;A0A087WZQ6;A0A087X253;P63010-3;P63010-2	AP-1 complex subunit beta-1;AP-2 complex subunit beta	AP1B1;AP2B1	2	2	2	3.1	0.090096
P02647;F8W696	Apolipoprotein A-I;Proapolipoprotein A-I;Truncated apolipoprotein A-I	APOA1	27	27	27	75.7	8.88546
P02652;V9GYE3;V9GYG9;V9GYM3;V9GYC1;V9GYS1	Apolipoprotein A-II;Proapolipoprotein A-II;Truncated apolipoprotein A-II	APOA2	2	2	2	17	0.137689
P06727	Apolipoprotein A-IV	APOA4	36	36	36	67.2	6.75635
Q6Q788	Apolipoprotein A-V	APOA5	4	4	4	13.9	0.0205281
P04114;A0A087WTM7	Apolipoprotein B-100;Apolipoprotein B-48	APOB	232	232	229	55.3	1.54086
K7ERI9;P02654;K7EKP1;K7EJI9;K7ELM9;K7EPF9	Apolipoprotein C-I;Truncated apolipoprotein C-I	APOC1	2	2	2	26	0.800785
K7ER74;P02655;Q6P163	Apolipoprotein C-II;Proapolipoprotein C-II	APOC4-APOC2;APOC2	6	6	6	37.1	0.330165
P02656;B0YIW2	Apolipoprotein C-III	APOC3	3	3	3	34.3	0.403134
C9JF17;P05090;C9JX71	Apolipoprotein D	APOD	4	4	4	19.1	0.114406
P02649;H0Y7L5;E9PEV4;E7ERP7	Apolipoprotein E	APOE	29	29	29	68.5	3.70585
Q13790	Apolipoprotein F	APOF	2	2	2	8.3	0.0102247
O14791;O14791-3;O14791-2	Apolipoprotein L1	APOL1	9	9	9	22.1	0.205541
O95445;Q5SRP5;O95445-2	Apolipoprotein M	APOM	2	2	2	14.4	0.00854671
P08519	Apolipoprotein(a)	LPA	12	12	12	21.1	0.051545
Q9Y2X7;Q14161;Q14161-10;F8W822;R4GNG3;F8WAK2;J3QRU8;F8VXI9;A0A0C4DGN6;Q14161-2;Q14161-11;Q14161-7;Q14161-9;Q14161-6;Q14161-8;Q14161-4;Q14161-5;Q14161-3;Q9Y2X7-3	ARF GTPase-activating protein GIT1;ARF GTPase-activating protein GIT2	GIT1;GIT2	1	1	1	2	0.0111373
P05089;P05089-3;P05089-2	Arginase-1	ARG1	1	1	1	3.4	0.0190422
P00505;P00505-2	Aspartate aminotransferase, mitochondrial	GOT2	1	1	1	2.8	0.000998671
Q06055-2;P05496;Q06055-3;I3L0Y5;D6R9H7;E7EQ97;E7EPU7;Q06055;P48201	ATP synthase F(0) complex subunit C2, mitochondrial;ATP synthase F(0) complex subunit C1, mitochondrial;ATP synthase F(0) complex subunit C3, mitochondrial	ATP5G2;ATP5G1;ATP5G3	1	1	1	11.1	0.0131265
P25705;P25705-2;P25705-3;K7EK77	ATP synthase subunit alpha, mitochondrial	ATP5A1	6	6	6	13.4	0.0153984
P06576;H0YH81;F8W079;F8W0P7	ATP synthase subunit beta, mitochondrial;ATP synthase subunit beta	ATP5B	6	6	6	16.3	0.0195949
P56134;C9JJT5;C9JU26;G3V325;P56134-4;P56134-3;P56134-2	ATP synthase subunit f, mitochondrial	ATP5J2;ATP5J2-PTCD1	1	1	1	13.8	0.0109088
P36542;P36542-2	ATP synthase subunit gamma, mitochondrial	ATP5C1	3	3	3	10.1	0.0301796
P48047;H7C086;H7C0C1	ATP synthase subunit O, mitochondrial	ATP5O	1	1	1	6.6	0.00163771
Q96J66;Q96J66-2	ATP-binding cassette sub-family C member 11	ABCC11	1	1	1	0.7	0.00802844
P02730;A0A0A0MS98	Band 3 anion transport protein	SLC4A1	22	22	22	24.4	0.165436
P98160	Basement membrane-specific heparan sulfate proteoglycan core protein;Endorepellin;LG3 peptide	HSPG2	5	5	5	1.5	0.000630669
P02749;J3QRN2;CON__P17690	Beta-2-glycoprotein 1	APOH	4	4	4	12.2	0.0584354
P61769;H0YLF3;F5H6I0;H0YL18	Beta-2-microglobulin;Beta-2-microglobulin form pI 5.3;Beta-2-microglobulin	B2M	1	1	1	8.4	0.0194191
Q9HBI1;A0A087WZB5;Q9HBI1-3;Q9HBI1-2;B0QYP8	Beta-parvin	PARVB	3	3	3	9.6	0.0142631
Q13867;K7ES02;J3KS79;K7ENH5	Bleomycin hydrolase	BLMH	3	3	3	7.3	0.0174562
P13727;P13727-2	Bone marrow proteoglycan;Eosinophil granule major basic protein	PRG2	2	2	2	7.7	0.249041
P13497;P13497-4;P13497-5;P13497-2;P13497-6	Bone morphogenetic protein 1	BMP1	4	4	4	4.4	0.00960029
Q9UBW5;S4R418;F5H0W4;A0A0A0MT10;A0A087X188;Q9UBW5-2	Bridging integrator 2	BIN2	2	2	2	7.8	0.0154221
Q9NRL2;H0YJP5;Q9NRL2-2	Bromodomain adjacent to zinc finger domain protein 1A	BAZ1A	1	1	1	1.2	0.00330761
P04003	C4b-binding protein alpha chain	C4BPA	7	7	7	14.6	0.163518
P20851;P20851-2	C4b-binding protein beta chain	C4BPB	3	3	3	14.7	0.0210194
Q9HCU4	Cadherin EGF LAG seven-pass G-type receptor 2	CELSR2	1	1	1	0.7	0.00942124
P12830;H3BVI7;H3BNC6;A0A087WX17;A0A087WU43;A0A087WXI5;P12830-2	Cadherin-1;E-Cad/CTF1;E-Cad/CTF2;E-Cad/CTF3	CDH1	3	3	3	3.1	0.0236651
Q9BYE9	Cadherin-related family member 2	CDHR2	1	1	1	1.2	0.00386719
Q05682;Q05682-3;Q05682-6;Q05682-2;Q05682-4;C9J813;E9PGZ1;E7EX44;Q05682-5	Caldesmon	CALD1	1	1	1	1.4	0.000503027
P62158;H0Y7A7;F8WBR5;G3V226;M0QZ52;G3V479;G3V361;Q96HY3;E7ETZ0;E7EMB3	Calmodulin	CALM1;CALM2;CALM3	2	2	2	20.1	0.0105741
Q9NZT1	Calmodulin-like protein 5	CALML5	2	2	2	13.7	0.0812873
Q5T5Y3;Q5T5Y3-2;Q5T5Y3-3	Calmodulin-regulated spectrin-associated protein 1	CAMSAP1	1	1	1	0.7	0.02588
P27824;P27824-3;P27824-2	Calnexin	CANX	2	2	2	5.4	0.0912272
P04632;U3KQE2;K7EM73;K7EIV0;A0A075B7C0;K7ELJ7;A0A0C4DGQ5	Calpain small subunit 1	CAPNS1	1	1	1	5.6	0.00507721
P07384	Calpain-1 catalytic subunit	CAPN1	5	5	5	9.7	0.0078187
P27797;K7EJB9	Calreticulin	CALR	5	5	5	14.6	0.0133303
Q96IY4;A0A087WSY5;CON__Q2KIG3;Q96IY4-2	Carboxypeptidase B2	CPB2	2	2	2	4.5	0.00668521
P15169	Carboxypeptidase N catalytic chain	CPN1	20	20	20	51.1	0.725331
P22792	Carboxypeptidase N subunit 2	CPN2	22	22	22	35.6	0.925292
Q9NQ79;Q5T4F6;A0A0C4DFP6;Q9NQ79-3;Q9NQ79-2	Cartilage acidic protein 1	CRTAC1	6	6	6	12.6	0.02991
O75339	Cartilage intermediate layer protein 1;Cartilage intermediate layer protein 1 C1;Cartilage intermediate layer protein 1 C2	CILP	3	3	3	4.4	0.00254857
G3XAP6;P49747-2;P49747;CON__ENSEMBL:ENSBTAP00000006074	Cartilage oligomeric matrix protein	COMP	2	2	2	4.6	0.00238732
P31944	Caspase-14;Caspase-14 subunit p17, mature form;Caspase-14 subunit p10, mature form;Caspase-14 subunit p20, intermediate form;Caspase-14 subunit p8, intermediate form	CASP14	1	1	1	4.5	0.00556595
P04040	Catalase	CAT	4	4	4	9.5	0.00606865
P07339;H7C1V0;H7C469	Cathepsin D;Cathepsin D light chain;Cathepsin D heavy chain	CTSD	2	2	2	4.1	0.00877457
P08311	Cathepsin G	CTSG	1	1	1	5.1	0.00231837
Q9H7T0	Cation channel sperm-associated protein subunit beta	CATSPERB	1	1	1	0.6	0.113468
Q6YHK3;Q6YHK3-3;Q6YHK3-2;Q6YHK3-4	CD109 antigen	CD109	2	2	2	2.1	0.000402498
O43866	CD5 antigen-like	CD5L	1	1	1	2.9	0.0618121
P21926;A6NNI4;G8JLH6;F5GXT1;A0A087WZG3;A0A087WU13	CD9 antigen;Tetraspanin	CD9	2	2	2	7	0.0640658
Q9BY67;F5H0H5;F5H8J9;F5H125;A0A087X0T8;A0A087X105;A0A087WZW4;A0A087X1W8;A0A0A0MTJ8;A0A087WZR6;X5DQS5;Q9BY67-2;Q9BY67-5;Q9BY67-4;Q9BY67-3	Cell adhesion molecule 1	CADM1	1	1	1	1.6	0.0358482
O15078;J3KNF5;O15078-2	Centrosomal protein of 290 kDa	CEP290	2	2	2	0.6	0.14657
P00450;E9PFZ2;H7C5R1	Ceruloplasmin	CP	19	19	19	23.2	0.0987046
O00299	Chloride intracellular channel protein 1	CLIC1	2	2	2	12.4	0.0118305
P11597;H3BRJ9;P11597-2	Cholesteryl ester transfer protein	CETP	3	3	3	9.1	0.00588981
Q6GPI1;P17538;H3BTQ4;J3QKZ2	Chymotrypsinogen B2;Chymotrypsin B2 chain A;Chymotrypsin B2 chain B;Chymotrypsin B2 chain C;Chymotrypsinogen B;Chymotrypsin B chain A;Chymotrypsin B chain B;Chymotrypsin B chain C	CTRB2;CTRB1	2	1	1	6.8	0.218437
O14578;O14578-4;O14578-3;H7BYJ3;O14578-2	Citron Rho-interacting kinase	CIT	1	1	1	0.5	0.0942108
Q00610;A0A087WVQ6;Q00610-2	Clathrin heavy chain 1;Clathrin heavy chain	CLTC	6	6	6	5.2	0.00259054
O00501;D3DX19	Claudin-5;Claudin	CLDN5	1	1	1	7.3	0.00398999
P10909;P10909-4;P10909-5;P10909-2;H0YC35;P10909-3;H0YLK8	Clusterin;Clusterin beta chain;Clusterin alpha chain;Clusterin	CLU	17	17	17	38.1	1.75438
P00740;P00740-2	Coagulation factor IX;Coagulation factor IXa light chain;Coagulation factor IXa heavy chain	F9	2	2	2	6.1	0.00750379
P12259;A0A0A0MRJ7	Coagulation factor V;Coagulation factor V heavy chain;Coagulation factor V light chain	F5	14	14	12	7.1	0.0141997
P00451	Coagulation factor VIII;Factor VIIIa heavy chain, 200 kDa isoform;Factor VIIIa heavy chain, 92 kDa isoform;Factor VIII B chain;Factor VIIIa light chain	F8	2	2	2	1	0.000499294
P00748	Coagulation factor XII;Coagulation factor XIIa heavy chain;Beta-factor XIIa part 1;Coagulation factor XIIa light chain	F12	4	4	4	8.9	0.0139179
P00488	Coagulation factor XIII A chain	F13A1	58	58	58	54.2	12.6687
P05160	Coagulation factor XIII B chain	F13B	1	1	1	1.7	0.00319706
P23528;G3V1A4;E9PP50;E9PK25;E9PQB7	Cofilin-1	CFL1	5	5	5	36.7	0.0691312
Q502W7	Coiled-coil domain-containing protein 38	CCDC38	1	1	1	2.3	0.0347338
P12111;E7ENL6;P12111-4;P12111-2;P12111-3;P12111-5	Collagen alpha-3(VI) chain	COL6A3	9	9	9	3.8	0.00122138
Q9Y6Z7	Collectin-10	COLEC10	4	4	4	16.2	0.175452
Q9BWP8;Q9BWP8-9;Q9BWP8-8;Q9BWP8-7;Q9BWP8-6;Q9BWP8-5;Q9BWP8-4;Q9BWP8-3;Q9BWP8-2;Q9BWP8-10	Collectin-11	COLEC11	4	4	4	20.7	0.431
P02745;X6RLJ0	Complement C1q subcomponent subunit A	C1QA	2	2	2	4.5	0.0193683
P02746;A0A0A0MSV6;D6R934	Complement C1q subcomponent subunit B	C1QB	3	3	3	14.2	0.0388549
P02747	Complement C1q subcomponent subunit C	C1QC	3	3	3	16.3	0.0330557
P00736;F5H1V0;F5H6Y3;F5H3N3;F5H2D0;B4DPQ0	Complement C1r subcomponent;Complement C1r subcomponent heavy chain;Complement C1r subcomponent light chain	C1R	1	1	1	1.7	0.00219716
P09871;F8WCZ6;A0A087X232;F5H7T4;H0Y5D1	Complement C1s subcomponent;Complement C1s subcomponent heavy chain;Complement C1s subcomponent light chain	C1S	2	2	2	4.4	0.00126566
P01024	Complement C3;Complement C3 beta chain;C3-beta-c;Complement C3 alpha chain;C3a anaphylatoxin;Acylation stimulating protein;Complement C3b alpha chain;Complement C3c alpha chain fragment 1;Complement C3dg fragment;Complement C3g fragment;Complement C3d fragment;Complement C3f fragment;Complement C3c alpha chain fragment 2	C3	79	79	69	54.5	1.74219
P0C0L4;P0C0L4-2	Complement C4-A;Complement C4 beta chain;Complement C4-A alpha chain;C4a anaphylatoxin;C4b-A;C4d-A;Complement C4 gamma chain	C4A	53	4	1	35.8	0.140594
P0C0L5;F5GXS0;A0A0G2JL54	Complement C4-B;Complement C4 beta chain;Complement C4-B alpha chain;C4a anaphylatoxin;C4b-B;C4d-B;Complement C4 gamma chain	C4B	53	53	3	36.6	1.0463
P01031	Complement C5;Complement C5 beta chain;Complement C5 alpha chain;C5a anaphylatoxin;Complement C5 alpha chain	C5	25	25	25	17.6	0.0773763
P13671	Complement component C6	C6	5	5	5	6.7	0.0186255
P10643	Complement component C7	C7	5	5	5	7.4	0.0159776
P07357	Complement component C8 alpha chain	C8A	1	1	1	1.7	0.0544354
P07358;F5GY80;F5H7G1	Complement component C8 beta chain	C8B	5	5	5	13.5	0.00195617
P07360;Q5SQ08	Complement component C8 gamma chain	C8G	2	2	2	12.9	0.0207293
P02748	Complement component C9;Complement component C9a;Complement component C9b	C9	12	12	12	19.9	0.114293
P00751;B4E1Z4;E7ETN3;A0A0G2JH38;P00751-2	Complement factor B;Complement factor B Ba fragment;Complement factor B Bb fragment	CFB	7	7	7	10.3	0.0305134
P08603;A0A0D9SG88;P08603-2;Q5TFM2	Complement factor H	CFH	9	9	8	9.4	0.0305149
B1AKG0;Q03591;V9GYE7;P36980-2;P36980	Complement factor H-related protein 1;Complement factor H-related protein 2	CFHR1;CFHR2	2	1	1	8.1	0.00756451
P05156;G3XAM2;E7ETH0	Complement factor I;Complement factor I heavy chain;Complement factor I light chain	CFI	3	3	3	5.8	0.0214261
P31146;H3BNA2;H3BU76;H3BTU6;H3BRJ0;H3BRY3	Coronin-1A;Coronin	CORO1A	2	2	2	5.4	0.0059878
Q9ULV4;B4E3S0;Q9ULV4-2;Q9ULV4-3	Coronin-1C;Coronin	CORO1C	3	3	3	7.2	0.00848001
P08185;G3V350	Corticosteroid-binding globulin	SERPINA6	2	2	2	4.7	0.00744418
P01040;C9J0E4	Cystatin-A;Cystatin-A, N-terminally processed	CSTA	4	4	4	51	0.097205
P00403	Cytochrome c oxidase subunit 2	MT-CO2	2	2	2	11.5	0.0224655
Q9UGM3;Q9UGM3-9;Q9UGM3-4;Q9UGM3-8;Q9UGM3-2;Q9UGM3-5;Q9UGM3-3;Q9UGM3-7;Q9UGM3-6	Deleted in malignant brain tumors 1 protein	DMBT1	1	1	1	7	0.00135702
Q5QJE6;J3KP30	Deoxynucleotidyltransferase terminal-interacting protein 2	DNTTIP2	1	1	1	1.5	0.00625925
P81605;P81605-2	Dermcidin;Survival-promoting peptide;DCD-1	DCD	4	4	4	30	0.127401
Q08554;Q08554-2	Desmocollin-1	DSC1	8	8	8	8.7	0.0160584
Q02413	Desmoglein-1	DSG1	10	10	10	12	0.0454566
P15924;P15924-3;P15924-2	Desmoplakin	DSP	30	30	30	10.5	0.0497103
P36957;P36957-2	Dihydrolipoyllysine-residue succinyltransferase component of 2-oxoglutarate dehydrogenase complex, mitochondrial	DLST	1	1	1	2.9	0.00124611
Q6NTF7;M4W6S4;Q6NTF7-2;Q6NTF7-3	DNA dC->dU-editing enzyme APOBEC-3H	APOBEC3H	1	1	1	3.5	0.0477819
P54098;H0YD36;REV__H0YIC1	DNA polymerase subunit gamma-1	POLG	1	1	1	0.6	2.16154
P39656;A0A0C4DGS1;P39656-2;P39656-3;U3KQ84	Dolichyl-diphosphooligosaccharide--protein glycosyltransferase 48 kDa subunit	DDOST	2	2	2	4.4	0.00264432
P04843;F8WF32	Dolichyl-diphosphooligosaccharide--protein glycosyltransferase subunit 1	RPN1	1	1	1	2.5	0.00168487
O00429;O00429-4;F8VR28;F8VYL3;B4DPZ9;F8W1W3;F8VUJ9;B4DDQ3;F8VZ52;G8JLD5;O00429-5;O00429-3;O00429-2;O00429-8;O00429-6;H0YHY4	Dynamin-1-like protein	DNM1L	2	2	2	2.7	0.00140024
Q8TD57;Q8TD57-2;Q8TD57-3	Dynein heavy chain 3, axonemal	DNAH3	2	2	2	0.9	0.00177177
P49792;Q99666;O14715;J3KQ37	E3 SUMO-protein ligase RanBP2;RANBP2-like and GRIP domain-containing protein 5/6;RANBP2-like and GRIP domain-containing protein 8	RANBP2;RGPD5;RGPD8	2	2	2	0.7	0.00120949
Q6ZMZ0;Q6ZMZ0-2;Q6ZMZ0-3;Q6ZMZ0-4	E3 ubiquitin-protein ligase RNF19B	RNF19B	1	1	1	1.5	0.0108868
Q12805;Q12805-5;Q12805-2;Q12805-4;Q12805-3	EGF-containing fibulin-like extracellular matrix protein 1	EFEMP1	11	11	11	20.5	0.370458
O95967;H0YEU0;H0YET5;E9PRU1;H0YCR9;E9PI47	EGF-containing fibulin-like extracellular matrix protein 2	EFEMP2	4	4	4	8.6	0.0421907
Q9H4M9;Q9NZN3;C9JDQ8;C9J2Z4;C9JC03;A0A0C4DH83;A0A024R571	EH domain-containing protein 1;EH domain-containing protein 3	EHD1;EHD3	1	1	1	2.2	0.00138633
P68104;A0A087WVQ9;P68104-2;Q5VTE0	Elongation factor 1-alpha 1;Putative elongation factor 1-alpha-like 3	EEF1A1;EEF1A1P5	1	1	1	3.9	0
P49411	Elongation factor Tu, mitochondrial	TUFM	1	1	1	3.3	0.00182121
A0A0C4DFX3;Q9Y6C2	EMILIN-1	EMILIN1	8	8	8	13.3	0.0199182
P14625	Endoplasmin	HSP90B1	1	1	1	2	0.000829347
Q99645	Epiphycan	EPYC	1	1	1	2.2	8.24557
P27105;F8VSL7	Erythrocyte band 7 integral membrane protein	STOM	6	6	6	33.7	0.194053
P16452;P16452-2;F5H563;P16452-3;H3BPV8;H3BTE6	Erythrocyte membrane protein band 4.2	EPB42	2	2	2	3.6	0.00253108
Q9BSJ8;Q9BSJ8-2;F8VZB1	Extended synaptotagmin-1	ESYT1	1	1	1	1	0
Q16610;Q16610-4;Q16610-2	Extracellular matrix protein 1	ECM1	28	28	28	47.4	13.5968
P47755	F-actin-capping protein subunit alpha-2	CAPZA2	1	1	1	5.6	0.00540041
Q01469	Fatty acid-binding protein, epidermal	FABP5	2	2	2	11.9	0.0389146
Q86UX7;Q86UX7-2;F5H1C6	Fermitin family homolog 3	FERMT3	18	18	18	31.3	0.104263
Q9UGM5;Q9UGM5-2;E9PG08	Fetuin-B	FETUB	4	4	4	13.9	0.0428736
P02671	Fibrinogen alpha chain;Fibrinopeptide A;Fibrinogen alpha chain	FGA	159	159	9	76.7	354.427
P02671-2	Fibrinogen alpha chain;Fibrinopeptide A;Fibrinogen alpha chain	FGA	151	1	1	87.4	0.00914947
P02675;D6REL8	Fibrinogen beta chain;Fibrinopeptide B;Fibrinogen beta chain	FGB	105	105	87	85.1	368.4
P02679-2;P02679;C9JEU5;C9JC84	Fibrinogen gamma chain	FGG	75	75	53	85.4	316.618
Q08830	Fibrinogen-like protein 1	FGL1	11	11	11	33.7	0.53779
P23142;CON__ENSEMBL:ENSBTAP00000016046	Fibulin-1	FBLN1	7	7	5	13.1	0.0331373
P98095;P98095-2	Fibulin-2	FBLN2	2	2	2	2.4	0.0090048
Q9UBX5;G3V4U0;G3XA98	Fibulin-5	FBLN5	5	5	5	11.2	0.022487
O75636;O75636-2	Ficolin-3	FCN3	6	5	5	17.4	0.0838616
P21333;P21333-2;Q5HY54;Q60FE5;A0A087WWY3	Filamin-A	FLNA	69	69	65	35.2	0.231153
O75369;O75369-8;O75369-5;O75369-4;O75369-6;O75369-3;O75369-2;O75369-9	Filamin-B	FLNB	5	1	1	1.8	0
Q14315;Q14315-2	Filamin-C	FLNC	3	1	1	1.2	0.00140969
P04075;H3BQN4;J3KPS3;P04075-2;H3BPS8;H3BUH7;H3BR04	Fructose-bisphosphate aldolase A;Fructose-bisphosphate aldolase	ALDOA	9	9	9	29.4	0.0760982
Q08380	Galectin-3-binding protein	LGALS3BP	15	15	15	32.3	0.449979
P47929	Galectin-7	LGALS7	5	5	5	44.9	0.0831601
P06396-2	Gelsolin	GSN	24	24	1	37.9	0.368497
P07093;C9JN98;P07093-2;P07093-3	Glia-derived nexin	SERPINE2	1	1	1	3	0.0010369
P11413;P11413-3;P11413-2	Glucose-6-phosphate 1-dehydrogenase	G6PD	1	1	1	2.5	0.00165285
P15104;A0A087WYJ1	Glutamine synthetase	GLUL	1	1	1	2.7	0.00457585
P22352;A0A087X1J7	Glutathione peroxidase 3;Glutathione peroxidase	GPX3	2	2	2	8.8	0.0110515
P09211;A8MX94;A0A087X2E9	Glutathione S-transferase P	GSTP1	3	3	3	18.1	0.0142689
P04406;P04406-2;E7EUT5	Glyceraldehyde-3-phosphate dehydrogenase	GAPDH	7	7	7	31.9	0.0621655
P43304;P43304-2	Glycerol-3-phosphate dehydrogenase, mitochondrial	GPD2	1	1	1	2.1	0.00100686
P02724;Q13030;E9PH25;E7EQF3;E9PD10;A0A087WU29;A0A0C4DFT7;P02724-3;P02724-2	Glycophorin-A	GYPA;GPErik	1	1	1	16	0.0184287
Q14789-2;Q14789;Q14789-4;Q14789-3	Golgin subfamily B member 1	GOLGB1	2	2	2	0.8	0.0225255
P04899;P04899-4;P04899-6;P04899-3;P04899-5;P04899-2	Guanine nucleotide-binding protein G(i) subunit alpha-2	GNAI2	4	4	4	14.4	0.0281844
P50148;P29992	Guanine nucleotide-binding protein G(q) subunit alpha;Guanine nucleotide-binding protein subunit alpha-11	GNAQ;GNA11	3	3	3	9.7	0.00528535
P19086	Guanine nucleotide-binding protein G(z) subunit alpha	GNAZ	2	2	2	7.6	0.00589824
P00738;J3QLC9;A0A0C4DGL8;J3QR68;H0Y300;P00738-2;A0A087WU08;H3BS21	Haptoglobin;Haptoglobin alpha chain;Haptoglobin beta chain	HP	10	10	7	25.4	0.478804
P00739;P00739-2;A0A0A0MRD9	Haptoglobin-related protein	HPR	8	5	5	31	0.138296
P11142;E9PKE3;E9PNE6;P11142-2;A8K7Q2;P54652;E9PN89	Heat shock cognate 71 kDa protein;Heat shock-related 70 kDa protein 2	HSPA8;HSPA2	6	6	5	12.5	0.0166381
P04792;F8WE04	Heat shock protein beta-1	HSPB1	2	2	2	12.7	0.0175673
P07900;P07900-2	Heat shock protein HSP 90-alpha	HSP90AA1	3	3	3	4.6	0.0127386
P69905	Hemoglobin subunit alpha	HBA1	9	9	3	73.9	1.69153
P68871;F8W6P5	Hemoglobin subunit beta;LVV-hemorphin-7;Spinorphin	HBB	11	11	5	82.3	2.8775
P02042;E9PFT6;E9PEW8	Hemoglobin subunit delta	HBD	8	2	2	58.5	0.0223631
P02790;Q9BS19	Hemopexin	HPX	5	5	5	15.4	0.056926
P05546	Heparin cofactor 2	SERPIND1	15	15	15	34.5	0.101362
Q04756;D6RAR4	Hepatocyte growth factor activator;Hepatocyte growth factor activator short chain;Hepatocyte growth factor activator long chain	HGFAC	5	5	5	10.2	0.0214418
P26927;G3XAK1	Hepatocyte growth factor-like protein;Hepatocyte growth factor-like protein alpha chain;Hepatocyte growth factor-like protein beta chain	MST1	7	7	7	11.4	0.0404984
P19367;P19367-4;P19367-2;P19367-3;B1AR63	Hexokinase-1;Hexokinase	HK1	2	2	2	2.5	0.00140983
P04196	Histidine-rich glycoprotein	HRG	23	23	23	34.1	19.3452
P16104;Q6FI13;P0C0S8;Q8IUE6;Q9BTM1;Q16777;Q99878;Q93077;Q7L7L0;P04908;P0C0S5;Q71UI9;Q96QV6;Q96KK5;P20671;C9J0D1;Q71UI9-5;Q71UI9-2;Q9BTM1-2	Histone H2AX;Histone H2A type 2-A;Histone H2A type 1;Histone H2A type 2-B;Histone H2A.J;Histone H2A type 2-C;Histone H2A type 1-J;Histone H2A type 1-C;Histone H2A type 3;Histone H2A type 1-B/E;Histone H2A.Z;Histone H2A.V;Histone H2A type 1-A;Histone H2A type 1-H;Histone H2A type 1-D;Histone H2A	H2AFX;HIST2H2AA3;HIST1H2AG;HIST2H2AB;H2AFJ;HIST2H2AC;HIST1H2AJ;HIST1H2AC;HIST3H2A;HIST1H2AB;H2AFZ;H2AFV;HIST1H2AA;HIST1H2AH;HIST1H2AD	1	1	1	6.3	0.0763586
P33778;Q99880;Q93079;Q16778;Q99879;Q99877;Q5QNW6;P58876;O60814;Q8N257;P62807;P23527;P57053;Q96A08;P06899;U3KQK0;Q5QNW6-2	Histone H2B type 1-B;Histone H2B type 1-L;Histone H2B type 1-H;Histone H2B type 2-E;Histone H2B type 1-M;Histone H2B type 1-N;Histone H2B type 2-F;Histone H2B type 1-D;Histone H2B type 1-K;Histone H2B type 3-B;Histone H2B type 1-C/E/F/G/I;Histone H2B type 1-O;Histone H2B type F-S;Histone H2B type 1-A;Histone H2B type 1-J;Histone H2B	HIST1H2BB;HIST1H2BL;HIST1H2BH;HIST2H2BE;HIST1H2BM;HIST1H2BN;HIST2H2BF;HIST1H2BD;HIST1H2BK;HIST3H2BB;HIST1H2BC;HIST1H2BO;H2BFS;HIST1H2BA;HIST1H2BJ	1	1	1	7.1	0.0661434
P62805	Histone H4	HIST1H4A	1	1	1	9.7	0.0564363
B0UXQ0;P30512;P30456	HLA class I histocompatibility antigen, A-29 alpha chain;HLA class I histocompatibility antigen, A-43 alpha chain	HLA-A	3	1	1	15.1	0
Q29940;P30685;P30498;P30495;P30493;P30492;P30491;P30490;P30484;P30464;P18465;P18464;P10319;P01889;P30460;P30466;Q95365;Q29836;Q29718;P30480;P30475;P30462;P18463;P03989;P30510;P30504;Q31610;P30486;Q04826;P30488;P30487;P30485;P30483;P30479;P30461;Q29865;P04222	HLA class I histocompatibility antigen, B-59 alpha chain;HLA class I histocompatibility antigen, B-35 alpha chain;HLA class I histocompatibility antigen, B-78 alpha chain;HLA class I histocompatibility antigen, B-56 alpha chain;HLA class I histocompatibility antigen, B-55 alpha chain;HLA class I histocompatibility antigen, B-54 alpha chain;HLA class I histocompatibility antigen, B-53 alpha chain;…	HLA-B;HLA-C	4	4	0	15.5	0.0584245
Q29960-2;Q29960;P30508;P30455;P04439;P30501;P05534;Q5SRN7;A0A0G2JI36;Q5SRN5;A0A0G2JIF2;A0A0G2JL56;P30447;P30443;P16188;P13746;Q29963;Q07000;P13746-2;Q95604;P01892;P18462;P16189;Q9TNN7;Q31612;A2BF26;Q9GJ45;A0A0G2JNY4;A0A0G2JIF0;A0A0G2JH50;A0A0G2JPD3;P01893;P30459;P30457;P30453;P30450;P16190;P10316;P10314;P01891;P30505	HLA class I histocompatibility antigen, Cw-16 alpha chain;HLA class I histocompatibility antigen, Cw-12 alpha chain;HLA class I histocompatibility antigen, A-36 alpha chain;HLA class I histocompatibility antigen, A-3 alpha chain;HLA class I histocompatibility antigen, Cw-2 alpha chain;HLA class I histocompatibility antigen, A-24 alpha chain;HLA class I histocompatibility antigen, A-23 alpha chain…	HLA-C;HLA-A;HLA-B;HLA-H	4	1	0	18.4	0.0152462
P10321;A0A087WWL9;O19617;A2AEA2	HLA class I histocompatibility antigen, Cw-7 alpha chain	HLA-C	3	1	1	13.4	0.0142431
P01903;Q30118;A0A0G2JH46;A0A0G2JMH6	HLA class II histocompatibility antigen, DR alpha chain	HLA-DRA	1	1	1	5.5	0.00616737
Q9TQE0;P04229;P13760;A0A0G2JP73;A0A0G2JNX0;A0A0G2JNS5;A0A0G2JM55;Q30154;Q30134;Q29974;P79483;P13761;A2BFX2;A0A0G2JQ00;A0A0G2JMC5;Q30167;P20039;Q9GIY3	HLA class II histocompatibility antigen, DRB1-9 beta chain;HLA class II histocompatibility antigen, DRB1-1 beta chain;HLA class II histocompatibility antigen, DRB1-4 beta chain;HLA class II histocompatibility antigen, DR beta 5 chain;HLA class II histocompatibility antigen, DRB1-8 beta chain;HLA class II histocompatibility antigen, DRB1-16 beta chain;HLA class II histocompatibility antigen, DR be…	HLA-DRB1;HLA-DRB5;HLA-DRB3	2	2	2	8.3	0.0125144
Q9Y4L1;J3QL06;J3KTF1;E9PJ21;A0A087WWI4;K7EQK2;A0A087X054;Q9Y4L1-2	Hypoxia up-regulated protein 1	HYOU1	1	1	1	1.5	0.00108824
P01876	Ig alpha-1 chain C region	IGHA1	18	18	5	40.2	4.15326
A0A0G2JMB2;P01877;A0A075B6N7	Ig alpha-2 chain C region	IGHA2	14	1	1	32.6	0.197335
P01880;A0A087WUS7;A0A0A0MS09;P01880-2	Ig delta chain C region	IGHD	3	3	3	8.6	0.0118586
A0A087WV47;A0A087WYE1;A0A087X1C7;A0A0G2JNK4;A0A087X010;P01857;A0A0A0MS08;A0A0A0MS07	Ig gamma-1 chain C region	IGHG1	24	24	1	48.3	2.98086
P01859;A0A0G2JN06	Ig gamma-2 chain C region	IGHG2	13	4	4	44.5	0.513566
A0A087WXL8;A0A075B6N8;P01860	Ig gamma-3 chain C region	IGHG3	17	3	1	28.4	0.406522
A0A0G2JPD4;P01861	Ig gamma-4 chain C region	IGHG4	14	3	3	41.5	0.0692956
P01742;P01761;P06326	Ig heavy chain V-I region EU;Ig heavy chain V-I region SIE;Ig heavy chain V-I region Mot		1	1	1	10.3	0.0465339
P23083	Ig heavy chain V-I region V35		1	1	1	10.3	0.186201
A0A0C4DH42;A0A087WSX4;A0A0B4J2B7;A0A0B4J1V3;P01764;A0A0C4DH36;A0A075B7E8;A0A075B7B8;A0A075B6Q5;P01771	Ig heavy chain V-III region 23;Ig heavy chain V-III region HIL	IGHV3-66;IGHV3-53;IGHV3-30;IGHV3-33;IGHV3-23;IGHV3-38;IGHV3OR16-13;IGHV3OR16-12;IGHV3-64	2	1	0	19	0.0627221
P01767	Ig heavy chain V-III region BUT		1	1	1	16.5	0.133806
P01781	Ig heavy chain V-III region GAL		3	1	1	32.8	0.0188578
P80419	Ig heavy chain V-III region GAR		1	1	1	16.1	0.0525858
P01772	Ig heavy chain V-III region KOL		3	3	2	30.2	0.147561
P01775	Ig heavy chain V-III region LAY		1	1	1	16	0.0194148
P01765;P01779;P01776;P01774	Ig heavy chain V-III region TIL;Ig heavy chain V-III region TUR;Ig heavy chain V-III region WAS;Ig heavy chain V-III region POM		2	1	1	26.1	1.81018
P01598;P01596	Ig kappa chain V-I region EU;Ig kappa chain V-I region CAR		2	1	1	23.1	0.195932
P01613	Ig kappa chain V-I region Ni		3	1	1	30.4	0.0130768
P01611	Ig kappa chain V-I region Wes		2	1	1	23.1	0
A0A075B6S3;P06310;A0A075B6S6	Ig kappa chain V-II region RPMI 6410	IGKV2-30;IGKV2D-30	3	3	2	28.3	0.883391
A0A0A0MTQ6;A0A087X0Q4;A0A087WW87;A0A075B6R1;A0A075B6P5;A0A0A0MRZ7;P01617;P01614;P06309	Ig kappa chain V-II region TEW;Ig kappa chain V-II region Cum;Ig kappa chain V-II region GM607	IGKV2D-28;IGKV2-40;IGKV2D-40;IGKV2D-26	2	1	1	20.6	0.0441517
A0A0B4J1Z6;P18136;P18135	Ig kappa chain V-III region HIC;Ig kappa chain V-III region HAH	IGKV3-20	3	1	0	35.3	0.0238972
P01621	Ig kappa chain V-III region NG9		2	1	1	25	0.564971
P01623;P01620;P04206;P01622	Ig kappa chain V-III region WOL;Ig kappa chain V-III region SIE;Ig kappa chain V-III region GOL;Ig kappa chain V-III region Ti		3	3	1	39.4	1.05143
P01625;P06314	Ig kappa chain V-IV region Len;Ig kappa chain V-IV region B17		3	2	1	29.8	0.179629
P06312;P06313	Ig kappa chain V-IV region;Ig kappa chain V-IV region JI	IGKV4-1	3	1	1	23.1	0.0254979
A0A075B6I5;P01702;P06888;P06316	Ig lambda chain V-I region NIG-64;Ig lambda chain V-I region EPS;Ig lambda chain V-I region BL2	IGLV1-51	3	2	2	25.6	0.0305399
P01699	Ig lambda chain V-I region VOR		1	1	1	8.1	0.0314694
P80748	Ig lambda chain V-III region LOI		3	3	2	37.8	0.236987
P01714	Ig lambda chain V-III region SH		1	1	1	16.7	0.0105399
P01717	Ig lambda chain V-IV region Hil		1	1	1	17.8	0.0339056
A0A075B6L0;P0CG06	Ig lambda-3 chain C regions	IGLC3	5	3	1	67.9	2.60666
A0A087X2C0;A0A0G2JQL4;A0A075B6N9;A0A087WYJ9;P01871;P01871-2;P04220	Ig mu chain C region;Ig mu heavy chain disease protein	IGHM	15	13	13	25	1.76169
Q9Y6R7;A0A087WXI2;A0A087WUZ2	IgGFc-binding protein	FCGBP	5	5	5	2.7	0.000707268
P01591;C9JA05;D6RHJ6;D6RD17	Immunoglobulin J chain	IGJ;JCHAIN	2	2	2	12.6	1.44355
Q14974;J3QR48	Importin subunit beta-1	KPNB1	1	1	1	1.7	0.000584745
P35858;P35858-2	Insulin-like growth factor-binding protein complex acid labile subunit	IGFALS	18	18	18	30.7	0.268175
P23229;P23229-2;P23229-4;P23229-5;P23229-3;P23229-9;P23229-6	Integrin alpha-6;Integrin alpha-6 heavy chain;Integrin alpha-6 light chain;Processed integrin alpha-6	ITGA6	5	5	5	4.5	0.00376479
P08514;P08514-2;P08514-3	Integrin alpha-IIb;Integrin alpha-IIb heavy chain;Integrin alpha-IIb light chain, form 1;Integrin alpha-IIb light chain, form 2	ITGA2B	24	24	24	24.1	0.187678
P05556;P05556-2;P05556-5;P05556-4;P05556-3	Integrin beta-1	ITGB1	4	4	4	7.4	0.00923104
P05106;H3BM21;P05106-2;P05106-3;I3L4X8	Integrin beta-3;Integrin beta	ITGB3	11	11	11	15.9	0.0975398
P18564;A0A087WXP3;E9PEE8;P18564-2	Integrin beta-6;Integrin beta	ITGB6	1	1	1	1.1	0.00596635
Q13418;A0A0A0MTH3;Q13418-2;Q13418-3	Integrin-linked protein kinase	ILK	7	7	7	18.4	0.0508753
P19827;P19827-2;P19827-3	Inter-alpha-trypsin inhibitor heavy chain H1	ITIH1	15	15	15	20.7	0.0829533
P19823;Q5T985;A0A087WTE1	Inter-alpha-trypsin inhibitor heavy chain H2	ITIH2	13	13	13	18.1	0.0612335
Q06033;A0A087WW43;E7ET33;Q06033-2	Inter-alpha-trypsin inhibitor heavy chain H3	ITIH3	5	5	5	7	0.00675867
B7ZKJ8;Q14624-2;Q14624-3;Q14624-4;H7C0L5	Inter-alpha-trypsin inhibitor heavy chain H4;70 kDa inter-alpha-trypsin inhibitor heavy chain H4;35 kDa inter-alpha-trypsin inhibitor heavy chain H4	ITIH4	34	1	1	41.6	0.00561805
Q14624	Inter-alpha-trypsin inhibitor heavy chain H4;70 kDa inter-alpha-trypsin inhibitor heavy chain H4;35 kDa inter-alpha-trypsin inhibitor heavy chain H4	ITIH4	34	34	1	41.3	0.642673
Q9P2H3;H3BRJ5;Q9P2H3-2;Q9P2H3-3	Intraflagellar transport protein 80 homolog	IFT80	1	1	1	0.9	0.0198352
P48735;P48735-2;H0YL11	Isocitrate dehydrogenase [NADP], mitochondrial	IDH2	4	4	4	11.9	0.0139505
P14923;C9JTX4;C9J826;C9JK18;C9JKY1	Junction plakoglobin	JUP	6	6	6	10.3	0.0305873
O60229;H7BXZ5;J3QSW6;O60229-5;O60229-6;O60229-4	Kalirin	KALRN	1	1	1	0.4	0.000312178
P29622	Kallistatin	SERPINA4	14	14	14	39.3	0.13802
Q14532;CON__Q14532	Keratin, type I cuticular Ha2	KRT32	9	1	1	18.1	0.00475836
Q14525;CON__Q14525;A0A087X2I6	Keratin, type I cuticular Ha3-II	KRT33B	22	5	4	52.2	0.110799
Q92764;CON__Q92764;C4AM86	Keratin, type I cuticular Ha5	KRT35	7	2	1	15.2	0.0196583
P13645	Keratin, type I cytoskeletal 10	KRT10	51	1	1	66.6	0.0213681
P35527;CON__P35527	Keratin, type I cytoskeletal 9	KRT9	54	54	23	81.5	7.43452
P04264;CON__P04264	Keratin, type II cytoskeletal 1	KRT1	65	65	44	73.3	12.9756
P04259	Keratin, type II cytoskeletal 6B	KRT6B	40	23	3	54.4	0.839529
Q9BYS1;Q8IUG1;Q07627	Keratin-associated protein 1-5;Keratin-associated protein 1-3;Keratin-associated protein 1-1	KRTAP1-5;KRTAP1-3;KRTAP1-1	1	1	1	6.9	0.0408144
Q8NBT2;K7ERQ7;A0A0A0MSN0;K7EJH0;K7EMX1;K7EJV2;K7ESQ2;Q8NBT2-2	Kinetochore protein Spc24	SPC24	1	1	1	3.6	0.295951
P01042;P01042-2;P01042-3	Kininogen-1;Kininogen-1 heavy chain;T-kinin;Bradykinin;Lysyl-bradykinin;Kininogen-1 light chain;Low molecular weight growth-promoting factor	KNG1	11	11	11	19.9	0.369957
Q14766;H7C0I7;C9JD84;E7EV71;Q14766-3;Q14766-2;Q14766-5;Q14766-4	Latent-transforming growth factor beta-binding protein 1	LTBP1	1	1	1	1	0.00152387
P30740;P30740-2	Leukocyte elastase inhibitor	SERPINB1	2	2	2	7.9	0.00114477
Q5T7N2	LINE-1 type transposase domain-containing protein 1	L1TD1	1	1	1	2.4	0.156084
P18428	Lipopolysaccharide-binding protein	LBP	9	9	9	23.9	0.142095
P50851;H0YAC6;E9PEM5;P50851-2	Lipopolysaccharide-responsive and beige-like anchor protein	LRBA	1	1	1	0.6	0.000429608
P23141;P23141-3;P23141-2	Liver carboxylesterase 1	CES1	2	2	2	6	0.00510888
P07195;F5H793;C9J7H8;A8MW50	L-lactate dehydrogenase B chain;L-lactate dehydrogenase	LDHB	2	2	2	7.5	0.00950821
O75197;E9PHY1	Low-density lipoprotein receptor-related protein 5	LRP5	1	1	1	0.4	0.00360434
P61626;F8VV32;A0A0B4J259	Lysozyme C;Lysozyme	LYZ	1	1	1	8.1	0.070602
Q08397;H3BUV8	Lysyl oxidase homolog 1	LOXL1	4	4	4	8.9	0.0036759
Q14165;F5H1S8;H0YG07;F5GX14	Malectin	MLEC	1	1	1	4.1	0.0014223
P48740-2;P48740-4	Mannan-binding lectin serine protease 1;Mannan-binding lectin serine protease 1 heavy chain;Mannan-binding lectin serine protease 1 light chain	MASP1	13	13	13	24.6	0.250131
P11226	Mannose-binding protein C	MBL2	2	2	2	10.1	0.0178497
P33908;P33908-2	Mannosyl-oligosaccharide 1,2-alpha-mannosidase IA	MAN1A1	2	2	2	3.8	0.00433654
Q96L34;Q96GZ3	MAP/microtubule affinity-regulating kinase 4	MARK4	1	1	1	0.9	0.00195913
O00264	Membrane-associated progesterone receptor component 1	PGRMC1	1	1	1	7.2	0.00927453
Q8NEM0;Q8NEM0-3;A0A075B6F8;Q8NEM0-2	Microcephalin	MCPH1	1	1	1	0.8	0.00217652
P55083;K7ES70;P55083-2	Microfibril-associated glycoprotein 4	MFAP4	1	1	1	7.1	0.00917116
O95140	Mitofusin-2	MFN2	1	1	1	0.9	0.00300533
P08571;D6RFL4	Monocyte differentiation antigen CD14;Monocyte differentiation antigen CD14, urinary form;Monocyte differentiation antigen CD14, membrane-bound form	CD14	2	2	2	8.3	0.00151452
Q13201;E7EPG1	Multimerin-1;Platelet glycoprotein Ia*;155 kDa platelet multimerin	MMRN1	9	9	9	10.7	0.0223554
P60660;P60660-2;F8W1R7;J3KND3;G8JLA2;G3V1V0;B7Z6Z4;F8VPF3;F8VZU9;G3V1Y7;F8W180	Myosin light polypeptide 6	MYL6	4	4	4	39.1	0.184459
O14950;P19105;J3QRS3;J3KTJ1	Myosin regulatory light chain 12B;Myosin regulatory light chain 12A	MYL12B;MYL12A	6	2	2	44.2	0.0294745
P24844;P24844-2	Myosin regulatory light polypeptide 9	MYL9	7	7	3	55.8	0.135056
Q7Z406;Q7Z406-6;Q7Z406-2;Q7Z406-4;Q7Z406-5	Myosin-14	MYH14	5	2	2	3	0.00234993
P35579;P35579-2	Myosin-9	MYH9	69	69	66	44	0.278968
Q96PD5;Q96PD5-2	N-acetylmuramoyl-L-alanine amidase	PGLYRP2	3	3	3	6.6	0.0178142
Q9ULI1	NACHT and WD repeat domain-containing protein 2	NWD2	1	1	1	0.9	0.00146317
P23368;P23368-2	NAD-dependent malic enzyme, mitochondrial	ME2	1	1	1	2.7	0.00120751
P00387;P00387-2;P00387-3;B1AHF3	NADH-cytochrome b5 reductase 3;NADH-cytochrome b5 reductase 3 membrane-bound form;NADH-cytochrome b5 reductase 3 soluble form	CYB5R3	2	2	2	9	0.0262645
P28331;B4DJ81;P28331-3;P28331-4;P28331-5;P28331-2	NADH-ubiquinone oxidoreductase 75 kDa subunit, mitochondrial	NDUFS1	1	1	1	2.2	0.000681183
Q6UXI9;D6RH31;Q6UXI9-5;Q6UXI9-4;Q6UXI9-6;Q6UXI9-3;Q6UXI9-2	Nephronectin	NPNT	2	2	2	4.1	0.00541016
Q14697;F5H6X6;E9PKU7;Q14697-2	Neutral alpha-glucosidase AB	GANAB	1	1	1	2.8	0.00068975
X6R8F3;P80188-2;P80188	Neutrophil gelatinase-associated lipocalin	LCN2	1	1	1	7.5	0.0123744
O60934;A0A0C4DG07	Nibrin	NBN	1	1	1	1.1	0.00061266
P14543;P14543-2	Nidogen-1	NID1	17	17	17	17.6	0.0375514
P55209;F8VRJ2;F8VVB5;H0YH88;H0YHC3;F8W020;F8W118;F8VXI6;F8VUX1;F8VY35;F8VV59;F8W543;B7Z9C2;F8W0J6;F5H4R6;H0YIV4;P55209-3;P55209-2;Q99733;E9PNW0;E9PJJ2;E9PS34;E9PNJ7;A8MXH2;E9PKT8;C9J6D1;C9JZI7;Q99733-2	Nucleosome assembly protein 1-like 1;Nucleosome assembly protein 1-like 4	NAP1L1;NAP1L4	2	2	2	5.6	0.00608712
P47884;P58170	Olfactory receptor 1D4;Olfactory receptor 1D5	OR1D4;OR1D5	1	1	1	2.3	0.105837
Q8WWZ8	Oncoprotein-induced transcript 3 protein	OIT3	8	8	8	16.3	0.0732237
P04746;P19961;P04745;CON__Q3MHH8;P19961-2	Pancreatic alpha-amylase;Alpha-amylase 2B;Alpha-amylase 1	AMY2A;AMY2B;AMY1A	1	1	1	3.1	0.0013476
Q9UL42	Paraneoplastic antigen Ma2	PNMA2	1	1	1	3	0.00687338
P62937;Q9Y536;F5H284;A2BFH1;F8WE65;C9J5S7;A0A0B4J2A2;A0A075B767;A0A075B759;P62937-2	Peptidyl-prolyl cis-trans isomerase A;Peptidyl-prolyl cis-trans isomerase A, N-terminally processed;Peptidyl-prolyl cis-trans isomerase A-like 4A/B/C;Peptidyl-prolyl cis-trans isomerase A-like 4D;Peptidyl-prolyl cis-trans isomerase A-like 4G;Peptidyl-prolyl cis-trans isomerase	PPIA;PPIAL4A;PPIAL4D;PPIAL4G;PPIAL4C;PPIAL4E	3	3	3	17.6	0.0170559
Q06830;A0A0A0MSI0;A0A0A0MRQ5	Peroxiredoxin-1	PRDX1	3	2	2	18.6	0.0648992
P32119;A6NIW5;P32119-2	Peroxiredoxin-2	PRDX2	4	4	3	23.7	0.123031
Q13162;H7C3T4	Peroxiredoxin-4	PRDX4	1	1	1	4.1	0.00406072
P30041	Peroxiredoxin-6	PRDX6	2	2	2	11.2	0.0127561
P51659;E7ER27	Peroxisomal multifunctional enzyme type 2;(3R)-hydroxyacyl-CoA dehydrogenase;Enoyl-CoA hydratase 2	HSD17B4	2	2	2	3.7	0.00275239
Q00325;Q00325-2;F8VVM2	Phosphate carrier protein, mitochondrial	SLC25A3	2	2	2	6.1	0.00381165
Q9NTJ5;F8WDN7;E9PGZ4;Q9NTJ5-2	Phosphatidylinositide phosphatase SAC1	SACM1L	2	2	2	3.4	0.0020681
P00558;P00558-2	Phosphoglycerate kinase 1	PGK1	1	1	1	2.9	0.00255739
P55058;P55058-3;P55058-4;P55058-2	Phospholipid transfer protein	PLTP	5	5	5	11.2	0.0171506
P36955;I3L4F9;I3L107;CON__Q95121	Pigment epithelium-derived factor	SERPINF1	2	2	2	6.9	0.00374188
Q13835;A0A087WYY6;Q13835-2	Plakophilin-1	PKP1	2	2	2	3.3	0.00323519
P03952;H0YAC1;E9PBC5	Plasma kallikrein;Plasma kallikrein heavy chain;Plasma kallikrein light chain	KLKB1	4	4	4	7.8	0.00519271
P05155;E9PGN7;P05155-2;P05155-3;H9KV48	Plasma protease C1 inhibitor	SERPING1	12	12	12	28.6	0.14237
P05154;G3V264;G3V2M1;G3V5Q9;G3V482;G3V265	Plasma serine protease inhibitor	SERPINA5	5	5	5	16.3	0.0183185
P00747	Plasminogen;Plasmin heavy chain A;Activation peptide;Angiostatin;Plasmin heavy chain A, short form;Plasmin light chain B	PLG	17	17	17	23.1	0.988461
P13796;P13796-2	Plastin-2	LCP1	2	2	2	4	0.00316888
P02775	Platelet basic protein;Connective tissue-activating peptide III;TC-2;Connective tissue-activating peptide III(1-81);Beta-thromboglobulin;Neutrophil-activating peptide 2(74);Neutrophil-activating peptide 2(73);Neutrophil-activating peptide 2;TC-1;Neutrophil-activating peptide 2(1-66);Neutrophil-activating peptide 2(1-63)	PPBP	1	1	1	8.6	0.034285
P16284;A0A075B738;P16284-5;P16284-3;P16284-4;P16284-2;P16284-6	Platelet endothelial cell adhesion molecule	PECAM1	2	2	2	3.7	0.00515519
P02776;P10720	Platelet factor 4;Platelet factor 4, short form;Platelet factor 4 variant;Platelet factor 4 variant(4-74);Platelet factor 4 variant(5-74);Platelet factor 4 variant(6-74)	PF4;PF4V1	4	4	4	42.6	1.33923
P16671;E7EX47;E7EU05;P16671-2;P16671-3;E9PJX8;E9PC45;E7EVU1;E7ERZ9;E7EWI4;E9PLT1;P16671-4	Platelet glycoprotein 4	CD36	2	2	2	4	0.0104711
P07359;A0A0C4DGZ8	Platelet glycoprotein Ib alpha chain;Glycocalicin	GP1BA	4	4	4	5.7	0.0249059
P13224;P13224-2	Platelet glycoprotein Ib beta chain	GP1BB	3	3	3	15.5	0.29781
P14770	Platelet glycoprotein IX	GP9	2	2	2	12.4	0.151593
P08567	Pleckstrin	PLEK	3	3	3	13.7	0.0268863
P51003;G3V457;G3V3I9;A0A0C4DGK1;G3XAH6;P51003-2;Q9NRJ5	Poly(A) polymerase alpha;Poly(A) polymerase beta	PAPOLA;PAPOLB	2	2	2	1.7	0.0586082
Q15365	Poly(rC)-binding protein 1	PCBP1	1	1	1	3.7	0.00263728
P01833	Polymeric immunoglobulin receptor;Secretory component	PIGR	1	1	1	2.5	0.00281603
Q10471;Q10471-2	Polypeptide N-acetylgalactosaminyltransferase 2;Polypeptide N-acetylgalactosaminyltransferase 2 soluble form	GALNT2	1	1	1	4.2	0.000596429
P0CG47;P62979;P62987;M0R1V7;J3QS39;J3QTR3;M0R1M6;F5H6Q2;F5GYU3;F5H2Z3;M0R2S1;F5H265;B4DV12;F5H388;F5H747;F5GXK7;J3QKN0;Q5PY61;Q96C32;P0CG48	Polyubiquitin-B;Ubiquitin;Ubiquitin-40S ribosomal protein S27a;Ubiquitin;40S ribosomal protein S27a;Ubiquitin-60S ribosomal protein L40;Ubiquitin;60S ribosomal protein L40;Polyubiquitin-C;Ubiquitin	UBB;RPS27A;UBA52;UBC	1	1	1	19.7	0.021712
O75915;F8WF90;C9JQU6;F8WF33	PRA1 family protein 3	ARL6IP5	1	1	1	4.8	0.00752035
P20742;P20742-2	Pregnancy zone protein	PZP	45	32	30	33.9	0.238622
P02545;P02545-2;A0A0C4DGC5;Q5TCI8;P02545-5;P02545-4;P02545-6;P02545-3;P20700;Q03252;E9PBF6;Q3BDU5;J9JID7	Prelamin-A/C;Lamin-A/C;Lamin-B1;Lamin-B2	LMNA;LMNB1;LMNB2	2	2	2	2.9	0.00345215
Q9UHG3;C9JM55;C9K055;F8W8W4;Q9UHG3-2	Prenylcysteine oxidase 1	PCYOX1	1	1	1	2.2	0.00320654
Q15113	Procollagen C-endopeptidase enhancer 1	PCOLCE	2	2	2	6.7	0.00390033
P07737;K7EJ44	Profilin-1	PFN1	3	3	3	27.1	0.083513
Q8WXW3;A0A087WUI6;Q8WXW3-3	Progesterone-induced-blocking factor 1	PIBF1	2	2	2	2.4	0.0453692
Q99623;F5H3X6;F5GY37;J3KPX7;Q99623-2;F5H2D2;F5H0C5;F5GWA7	Prohibitin-2	PHB2	2	2	2	9.4	0.00601117
P12273	Prolactin-inducible protein	PIP	5	5	5	39.7	0.111902
Q96NZ9;H7BY64;Q96NZ9-4;Q96NZ9-3;Q96NZ9-2	Proline-rich acidic protein 1	PRAP1	5	5	5	40.4	0.0991143
P23219;X6RJD6;A0A087X296;P23219-4;P23219-3;P23219-2;P23219-6;P23219-5	Prostaglandin G/H synthase 1	PTGS1	1	1	1	3	0.00260327
P41222;H0Y5A1;Q5SQ11	Prostaglandin-H2 D-isomerase	PTGDS	1	1	1	8.4	0.00995371
P40306	Proteasome subunit beta type-10	PSMB10	1	1	1	2.9	0.0247874
P02760;S4R3Y4;S4R471	Protein AMBP;Alpha-1-microglobulin;Inter-alpha-trypsin inhibitor light chain;Trypstatin	AMBP	9	9	9	27	1.81681
P07237;I3L312;H7BZ94;I3NI03;I3L398	Protein disulfide-isomerase	P4HB	4	4	4	14.2	0.00349178
P30101	Protein disulfide-isomerase A3	PDIA3	6	6	6	18.2	0.0223248
Q15084;Q15084-3;Q15084-4;Q15084-5;Q15084-2	Protein disulfide-isomerase A6	PDIA6	1	1	1	3.4	0
Q5W0V3;Q5W0V3-2	Protein FAM160B1	FAM160B1	1	1	1	1.6	0.0404794
Q9ULU4;Q9ULU4-6;Q5TH12;A0A087WV57;A0A087WYS3;H7C4X9;A0A0A0MTK7;A0A087WVZ6;Q9ULU4-3;Q9ULU4-17;Q9ULU4-15;Q9ULU4-8;Q9ULU4-21;Q9ULU4-18;Q9ULU4-14;Q9ULU4-12;Q9ULU4-22;Q9ULU4-16;Q9ULU4-9;Q9ULU4-5;Q9ULU4-20;Q9ULU4-13;Q9ULU4-10;Q9ULU4-11;Q9ULU4-7;Q9ULU4-19	Protein kinase C-binding protein 1	ZMYND8	1	1	1	0.9	0.0304901
Q9HCY8	Protein S100-A14	S100A14	1	1	1	14.4	0.0262885
P31151;Q86SG5	Protein S100-A7;Protein S100-A7A	S100A7;S100A7A	4	4	4	36.6	0.313065
P05109	Protein S100-A8;Protein S100-A8, N-terminally processed	S100A8	6	6	6	55.9	0.35771
P06702	Protein S100-A9	S100A9	6	6	6	50.9	0.468195
Q70J99;Q70J99-3;K7EQ37;K7EN81;Q70J99-2	Protein unc-13 homolog D	UNC13D	4	4	4	5.1	0.00244499
Q9UK55;G3V2W1	Protein Z-dependent protease inhibitor	SERPINA10	7	7	7	16.4	0.0395172
P25116	Proteinase-activated receptor 1	F2R	2	2	2	2.1	0.0536461
Q08188	Protein-glutamine gamma-glutamyltransferase E;Protein-glutamine gamma-glutamyltransferase E 50 kDa catalytic chain;Protein-glutamine gamma-glutamyltransferase E 27 kDa non-catalytic chain	TGM3	8	8	8	15	0.0130734
P22735;P22735-2	Protein-glutamine gamma-glutamyltransferase K	TGM1	4	4	4	6.9	0.00199471
Q92954;Q92954-4;Q92954-3;Q92954-6;Q92954-2;Q92954-5	Proteoglycan 4;Proteoglycan 4 C-terminal part	PRG4	23	23	23	17.3	0.196645
P00734;E9PIT3	Prothrombin;Activation peptide fragment 1;Activation peptide fragment 2;Thrombin light chain;Thrombin heavy chain	F2	15	15	13	25.7	0.632308
Q9Y5F1	Protocadherin beta-12	PCDHB12	1	1	1	1.6	1.84762
Q9Y5H3;Q9Y5H0;Q9Y5H1;Q9Y5G4;Q9Y5H2;Q9Y5H4;Q9Y5G9;Q9Y5G7;Q9Y5G6;Q9Y5G8;Q9Y5G5;O60330;Q9Y5G4-2;A0A087WTI2;A0A087WT05;Q9Y5G8-2;Q9Y5G6-2;Q9Y5G7-2;Q9Y5G9-2;Q9Y5G5-2;O60330-2;Q9Y5H4-2;Q9Y5H1-2;Q9Y5H0-2;Q9Y5H2-2;Q9Y5H3-2	Protocadherin gamma-A10;Protocadherin gamma-A3;Protocadherin gamma-A2;Protocadherin gamma-A9;Protocadherin gamma-A11;Protocadherin gamma-A1;Protocadherin gamma-A4;Protocadherin gamma-A6;Protocadherin gamma-A7;Protocadherin gamma-A5;Protocadherin gamma-A8;Protocadherin gamma-A12	PCDHGA10;PCDHGA3;PCDHGA2;PCDHGA9;PCDHGA11;PCDHGA1;PCDHGA4;PCDHGA6;PCDHGA7;PCDHGA5;PCDHGA8;PCDHGA12	1	1	1	1	0.0819438
P00491;G3V5M2	Purine nucleoside phosphorylase	PNP	2	2	2	11.4	0.00563336
Q58FF6	Putative heat shock protein HSP 90-beta 4	HSP90AB4P	1	1	1	2.2	0.00351836
A6NCN2	Putative keratin-87 protein	KRT87P	17	2	2	54.1	0.0579894
Q8NHM4;P07478;H0Y8D1;A0A087WW55	Putative trypsin-6;Trypsin-2	PRSS3P2;PRSS2;PRSS1	3	2	0	12.1	0.241804
P14618;B4DNK4;P14618-2;H3BTN5;P14618-3;H3BQ34	Pyruvate kinase PKM;Pyruvate kinase	PKM	7	7	7	20.3	0.037931
Q13576;E7EWC2;F5H7S7;Q13576-3;Q13576-2	Ras GTPase-activating-like protein IQGAP2	IQGAP2	2	2	2	1.6	0.000519794
P63000;P15153;P60763;P63000-2;J3KSC4;J3QLK0;B1AH77;B1AH78;B1AH80	Ras-related C3 botulinum toxin substrate 1;Ras-related C3 botulinum toxin substrate 2;Ras-related C3 botulinum toxin substrate 3	RAC1;RAC2;RAC3	1	1	1	8.9	0.00801188
P61026	Ras-related protein Rab-10	RAB10	4	4	3	21	0.0631572
P62491;Q15907;H3BMH2;H3BSC1;P62491-2;Q15907-2	Ras-related protein Rab-11A;Ras-related protein Rab-11B	RAB11A;RAB11B	3	3	3	16.2	0.0228163
P61106;X6RFL8	Ras-related protein Rab-14	RAB14	1	1	1	6	0.00967283
P62820;Q9H0U4;Q92928;E9PLD0;E7END7;P62820-2	Ras-related protein Rab-1A;Ras-related protein Rab-1B;Putative Ras-related protein Rab-1C	RAB1A;RAB1B;RAB1C	2	1	1	13.2	0.0129095
O00194;K7ES41	Ras-related protein Rab-27B	RAB27B	4	4	4	21.1	0.0457802
E9PKL7;P61019;Q8WUD1;Q6PIK3;Q5HYI5;Q8WUD1-2;P61019-2	Ras-related protein Rab-2A;Ras-related protein Rab-2B	RAB2A;RAB2B;RAB4B;DKFZp313C1541	2	2	2	11	0.0016934
Q96AX2;A8MSP2;A8MTC6;A8MZI4;B7Z3L0;Q96AX2-4;Q96AX2-2;Q96AX2-3	Ras-related protein Rab-37	RAB37	1	1	1	6.3	0.00381279
Q9NRW1;J3KR73;Q9NRW1-2;P20340;Q14964;C9JB90;C9JU14;P20340-4;P20340-2	Ras-related protein Rab-6B;Ras-related protein Rab-6A;Ras-related protein Rab-39A	RAB6B;RAB6A;RAB39A	2	2	2	11.5	0.115604
P61006;P51153;Q92930;P59190;P59190-2;H0YLJ8;H0YL94;H0YMN7;A0A087WTI1;H0YNE9;P62820-3;P61006-2	Ras-related protein Rab-8A;Ras-related protein Rab-13;Ras-related protein Rab-8B;Ras-related protein Rab-15;Ras-related protein Rab-1A	RAB8A;RAB13;RAB8B;RAB15;RAB1B;RAB1A	2	1	1	13.5	0.00268164
P61224;P61224-3;P62834;F5H6R7;F5H004;F5GX62;E7ESV4;F5H7Y6;P61224-2;A6NIZ1;F5H4H0;F5GYH7;F5H077;F5GWU8;F5H491;F5H0B7;F5H500;A0A075B6Q0;F5GYB5;P61224-4	Ras-related protein Rap-1b;Ras-related protein Rap-1A;Ras-related protein Rap-1b-like protein	RAP1B;RAP1A	5	5	5	33.7	0.099195
P61225	Ras-related protein Rap-2b	RAP2B	1	1	1	6.6	0.0104035
Q12913;A0A087WTK0;A0A087WVC6;Q12913-2	Receptor-type tyrosine-protein phosphatase eta;Protein-tyrosine-phosphatase	PTPRJ	3	3	3	3	0.00147253
Q9NQC3;Q9NQC3-2;F8W914;Q9NQC3-5;H7C106;Q9NQC3-3;Q9NQC3-4;Q9NQC3-6	Reticulon-4;Reticulon	RTN4	3	3	3	2.9	0.00941282
Q8TC12;G3V2G6;G3V234;Q8TC12-3	Retinol dehydrogenase 11	RDH11	1	1	1	4.1	0.00543199
Q07960;H0YE29	Rho GTPase-activating protein 1	ARHGAP1	1	1	1	2.7	0.00225802
P02810;A0A087WYF5;A0A0A0MT31;A0A087WYT0;A0A087WV42;A0A087WZY1	Salivary acidic proline-rich phosphoprotein 1/2;Salivary acidic proline-rich phosphoprotein 1/2;Salivary acidic proline-rich phosphoprotein 3/4;Peptide P-C	PRH1	2	2	2	19.3	0.0687768
O14983;O14983-2;P16615;H7C5W9;P16615-5;P16615-2;P16615-3;P16615-4	Sarcoplasmic/endoplasmic reticulum calcium ATPase 1;Sarcoplasmic/endoplasmic reticulum calcium ATPase 2	ATP2A1;ATP2A2	3	1	1	4	0.00138433
Q93084;Q93084-2;Q93084-4;Q93084-3;Q93084-7;Q93084-6;Q93084-5	Sarcoplasmic/endoplasmic reticulum calcium ATPase 3	ATP2A3	7	7	5	8.8	0.0135482
Q15468;H0Y702;Q5T0C7;A0A0A0MR87;E9PSF2;Q15468-2	SCL-interrupting locus protein	STIL	1	1	1	0.5	0.00118938
Q13103	Secreted phosphoprotein 24	SPP2	1	1	1	5.7	0.0153676
P49908;D6REX5;D6RIS9	Selenoprotein P	SEPP1	7	7	7	18.1	0.268802
P10124	Serglycin	SRGN	1	1	1	8.2	0.00581946
Q8IYB3;A9Z1X7;M0R088;E9PCT1;Q8IYB3-2	Serine/arginine repetitive matrix protein 1	SRRM1	1	1	1	1.1	0.0595174
P51955;P51955-2;F6U4U2;P51955-4	Serine/threonine-protein kinase Nek2	NEK2	1	1	1	2	0.00601823
P67775;P62714;H0YBN9;P67775-2	Serine/threonine-protein phosphatase 2A catalytic subunit alpha isoform;Serine/threonine-protein phosphatase 2A catalytic subunit beta isoform	PPP2CA;PPP2CB	1	1	1	3.6	0.00346981
P62140;P62136;P36873;C9J9S3;C9JP48;A0A087WYY5;E7ETD8;E9PMD7;F8VR82;F8VYE8;F8W0W8;P62136-3;P36873-2;P62136-2	Serine/threonine-protein phosphatase PP1-beta catalytic subunit;Serine/threonine-protein phosphatase PP1-alpha catalytic subunit;Serine/threonine-protein phosphatase PP1-gamma catalytic subunit;Serine/threonine-protein phosphatase	PPP1CB;PPP1CA;PPP1CC	1	1	1	2.8	0.0037849
P02787	Serotransferrin	TF	20	20	20	32.1	0.384398
Q86U17	Serpin A11	SERPINA11	3	3	3	8.8	0.0123953
Q96P63;Q96P63-2	Serpin B12	SERPINB12	3	3	3	9.1	0.0107129
P29508;P29508-2	Serpin B3	SERPINB3	11	11	2	37.4	0.0885844
P48594;H0Y5H9	Serpin B4	SERPINB4	8	1	1	24.6	0.0415072
P0DJI8;E9PQD6	Serum amyloid A-1 protein;Amyloid protein A;Serum amyloid protein A(2-104);Serum amyloid protein A(3-104);Serum amyloid protein A(2-103);Serum amyloid protein A(2-102);Serum amyloid protein A(4-101);Serum amyloid A protein	SAA1	1	1	1	16.4	0
P35542;A0A096LPE2;A0A087X0E2	Serum amyloid A-4 protein;Serum amyloid A protein	SAA4;SAA2-SAA4	4	4	4	31.5	0.265624
P02743	Serum amyloid P-component;Serum amyloid P-component(1-203)	APCS	7	7	7	35.4	0.234896
O95810	Serum deprivation-response protein	SDPR	5	5	5	13.6	0.0335352
P27169	Serum paraoxonase/arylesterase 1	PON1	5	5	5	22	0.0116351
Q9BWM7;A0A0A0MS41;S4R3N9	Sideroflexin-3;Sideroflexin	SFXN3	2	2	2	8.6	0.00704396
O94933	SLIT and NTRK-like protein 3	SLITRK3	1	1	1	0.8	0
P11166	Solute carrier family 2, facilitated glucose transporter member 1	SLC2A1	5	5	5	11.8	0.0344462
P11169;Q8TDB8;Q8TDB8-2;Q8TDB8-5;Q8TDB8-4	Solute carrier family 2, facilitated glucose transporter member 3;Solute carrier family 2, facilitated glucose transporter member 14	SLC2A3;SLC2A14	6	6	6	12.9	0.0527914
P02549;A0A087WZE4;P02549-2	Spectrin alpha chain, erythrocytic 1	SPTA1	11	11	11	6.8	0.0100823
P11277;P11277-2;P11277-3	Spectrin beta chain, erythrocytic	SPTB	22	22	21	14	0.0084014
Q9H254;M0QZQ3;C9JY79;Q9H254-5;Q9H254-3;Q9H254-4	Spectrin beta chain, non-erythrocytic 4	SPTBN4	1	1	1	0.4	0.000640619
Q13586;E9PIQ8;E9PNJ4;G0XQ39;Q13586-2	Stromal interaction molecule 1	STIM1	1	1	1	2	0.0024708
P55809	Succinyl-CoA:3-ketoacid coenzyme A transferase 1, mitochondrial	OXCT1	1	1	1	5.2	0.00126635
O00391;O00391-2	Sulfhydryl oxidase 1	QSOX1	2	2	2	3.7	0.00279238
P04179;A0A0C4DG56;A0A0C4DFU2;P04179-3;P04179-4;F5H3C5;A0A0C4DFU1;F5H4R2;F5GYZ5;P04179-2	Superoxide dismutase [Mn], mitochondrial;Superoxide dismutase	SOD2	3	3	3	19.4	0.0407248
Q6UWP8	Suprabasin	SBSN	2	2	2	9	0.010737
O75558	Syntaxin-11	STX11	1	1	1	3.1	0.0342579
Q9Y490	Talin-1	TLN1	63	63	63	35.6	0.172877
P49368;B4DUR8;P49368-2	T-complex protein 1 subunit gamma	CCT3	1	1	1	2	0.0011992
O14746;O14746-3;O14746-2;O14746-4	Telomerase reverse transcriptase	TERT	1	1	1	0.6	0.22294
Q96N46;Q96N46-3;Q96N46-2	Tetratricopeptide repeat protein 14	TTC14	1	1	1	2.3	0.00226863
P30048;P30048-2	Thioredoxin-dependent peroxide reductase, mitochondrial	PRDX3	1	1	1	5.5	0.00823004
P07996;P07996-2;CON__Q28194	Thrombospondin-1	THBS1	18	18	18	18.6	0.199735
P24557;Q53F23;A0A0C4DH47;P24557-2;P24557-3;A0A0A0MSK3;P24557-4	Thromboxane-A synthase	TBXAS1	5	5	5	9.9	0.00372712
P05543	Thyroxine-binding globulin	SERPINA7	4	4	4	14.5	0.0174083
Q8WZ42;A0A0A0MRA3;A0A0A0MTS7;Q8WZ42-3;Q8WZ42-10;Q8WZ42-9;Q8WZ42-5;Q8WZ42-11;Q8WZ42-4;Q8WZ42-7;Q8WZ42-2;Q8WZ42-8;Q8WZ42-13;Q8WZ42-12	Titin	TTN	1	1	1	0	0.00022232
P01137	Transforming growth factor beta-1;Latency-associated peptide	TGFB1	6	6	6	20	0.0257339
Q15582;H0Y8L3;S4R3C6	Transforming growth factor-beta-induced protein ig-h3	TGFBI	14	14	14	23.3	0.162831
P37802;X6RJP6;P37802-2	Transgelin-2	TAGLN2	2	2	2	10.6	0.0215221
P55072	Transitional endoplasmic reticulum ATPase	VCP	1	1	1	2.1	0.000887341
P51571;A6NLM8	Translocon-associated protein subunit delta	SSR4	1	1	1	11	0.00347416
Q6UXY8;F5GYU8;Q6UXY8-2	Transmembrane channel-like protein 5;Transmembrane channel-like protein	TMC5	1	1	1	3.1	0.208965
P02766;A0A087WV45;A0A087WT59	Transthyretin	TTR	7	7	7	62.6	1.33755
Q9BT92;F5GWH6	Trichoplein keratin filament-binding protein	TCHP	1	1	1	2	0.0275645
P60174;U3KPZ0;P60174-4;P60174-1	Triosephosphate isomerase	TPI1	1	1	1	4.5	0.00776403
Q6ZMU5;Q6ZMU5-2	Tripartite motif-containing protein 72	TRIM72	1	1	1	2.7	0.57886
Q9NYL9;Q9NZR1;H0YKU1;H0YNJ8;G5EA42	Tropomodulin-3;Tropomodulin-2	TMOD3;TMOD2	1	1	1	2.6	0.0014589
P09493-3;P09493-2;H7BYY1;Q6ZN40;P09493-9;P09493-8;P09493-7;P09493;H0YNC7;F5H7S3;H0YK48;H0YL52;B7Z596;P09493-5;P09493-6;P09493-4;P09493-10;H0YL80;K7EP68;H0YKX5;H0YKP3;K7ERG3	Tropomyosin alpha-1 chain	TPM1;TPM4	4	2	2	10.9	0.0194827
P06753-5;P06753-2;A0A087WWU8;P06753-4;P06753-3;Q5HYB6;P06753-6;P06753;Q5VU61;J3KN67;D6R904;P06753-7	Tropomyosin alpha-3 chain	TPM3;DKFZp686J1372	8	8	5	25.4	0.0791515
P67936;P67936-2;K7ENT6	Tropomyosin alpha-4 chain	TPM4	7	4	4	38.7	0.0771842
P07951;P07951-2;Q5TCU3;CON__Q3SX28;Q5TCU8;P07951-3	Tropomyosin beta chain	TPM2	3	1	1	8.1	0
P68363;Q9BQE3;F5H5D3;Q71U36;Q71U36-2;P68363-2;Q13748;Q6PEY2;Q13748-2;F8VVB9	Tubulin alpha-1B chain;Tubulin alpha-1C chain;Tubulin alpha-1A chain;Tubulin alpha-3C/D chain;Tubulin alpha-3E chain	TUBA1B;TUBA1C;TUBA1A;TUBA3C;TUBA3E	12	3	3	34.6	0.0451703
P68366;P68366-2	Tubulin alpha-4A chain	TUBA4A	13	13	4	35.5	0.252475
P07437;Q5JP53;Q9BVA1;Q13885;Q5ST81;Q9BUF5	Tubulin beta chain;Tubulin beta-2B chain;Tubulin beta-2A chain;Tubulin beta-6 chain	TUBB;TUBB2B;TUBB2A;TUBB6	9	9	1	24.1	0.149165
Q9H4B7	Tubulin beta-1 chain	TUBB1	6	4	4	19.5	0.110237
P68371;P04350	Tubulin beta-4B chain;Tubulin beta-4A chain	TUBB4B;TUBB4A	9	2	0	24	0.00834075
Q3ZCM7;A0A075B736;Q5SQY0;CON__ENSEMBL:ENSBTAP00000025008	Tubulin beta-8 chain	TUBB8	4	1	1	10.4	0.0338883
A6NNZ2	Tubulin beta-8 chain-like protein LOC260334		3	1	1	8.8	0.00845283
Q6IBS0;D6RG15;H0Y858	Twinfilin-2	TWF2	1	1	1	5.4	0.0113213
Q9H9J4;C9JPC9;Q9H9J4-2	Ubiquitin carboxyl-terminal hydrolase 42	USP42	1	1	1	1	0.00290566
P22314;Q5JRR6;P22314-2	Ubiquitin-like modifier-activating enzyme 1	UBA1	1	1	1	1.4	0.000655617
Q9NYU2;Q9NYU2-2	UDP-glucose:glycoprotein glucosyltransferase 1	UGGT1	1	1	1	0.9	0.000339339
A2RUB1;C9J4A2;C9JYK8;A2RUB1-1;A2RUB1-2;A2RUB1-5	Uncharacterized protein C17orf104	C17orf104	1	1	1	0.9	0.0209276
Q8NAV2;E5RJ64;H7C1D1;A0A087WX44;A0A087WZ43;Q8NAV2-2	Uncharacterized protein C8orf58	C8orf58	1	1	1	4.1	0.0013349
Q6PIF6;C9JC21;B9A063;Q6PIF6-2	Unconventional myosin-VIIb	MYO7B	1	1	1	0.8	0.0031171
Q8N3P4;C9JJN9;Q8N3P4-2;Q8N3P4-3	Vacuolar protein sorting-associated protein 8 homolog	VPS8	1	1	1	0.8	0.0192022
P50552	Vasodilator-stimulated phosphoprotein	VASP	1	1	1	3.4	0.00362374
P49748;J3QRJ8;P49748-2;P49748-3	Very long-chain specific acyl-CoA dehydrogenase, mitochondrial	ACADVL	1	1	1	1.7	0.00197563
Q9P0L0;Q9P0L0-2	Vesicle-associated membrane protein-associated protein A	VAPA	1	1	1	4.8	0.00338336
O75396;A0A087X1A9	Vesicle-trafficking protein SEC22b	SEC22B	1	1	1	5.6	0.00475754
P18206;P18206-2;Q5JQ13	Vinculin	VCL	22	22	22	25	0.0869396
D6RF35;P02774;P02774-3;P02774-2;D6RBJ7	Vitamin D-binding protein	GC	8	8	8	19.5	0.0721951
P07225;G5E9F8	Vitamin K-dependent protein S	PROS1	6	6	6	9.3	0.0283317
P04004	Vitronectin;Vitronectin V65 subunit;Vitronectin V10 subunit;Somatomedin-B	VTN	18	18	18	31	1.04432
P45880;A0A0A0MR02;P45880-2;P45880-1	Voltage-dependent anion-selective channel protein 2	VDAC2	1	1	1	4.1	0
Q9Y277;Q9Y277-2;E5RK27;E5RFP6;E5RJN6;E5RHZ6	Voltage-dependent anion-selective channel protein 3	VDAC3	1	1	1	4.6	0.0118152
P04275	von Willebrand factor;von Willebrand antigen 2	VWF	46	46	46	17	0.305774
O75083;D6RD66;O75083-3	WD repeat-containing protein 1	WDR1	4	4	4	8.4	0.00891966
Q6ZN57	Zinc finger protein 2 homolog	ZFP2	1	1	1	1.5	0.0132477
O60281;J3KNV1;O60281-2	Zinc finger protein 292	ZNF292	1	1	1	0.6	0.00112587
P25311	Zinc-alpha-2-glycoprotein	AZGP1	1	1	1	7.4	0.00700236
Q96DA0;I3L1H9;I3L3X0;A0A0C4DGN4	Zymogen granule protein 16 homolog B	ZG16B	1	1	1	7.7	0.00663801
Q15942;H0Y2Y8;Q15942-2;C9JJK5	Zyxin	ZYX	3	3	3	8.4	0.0063951
A0A024R6I7;A0A0G2JRN3		SERPINA1	28	1	1	71.8	0.293307
A0A075B6I0		IGLV8-61	1	1	1	7.3	0.0258229
A0A075B6I8;A0A0G2JQC2;A0A0B4J1U1		IGLV1-47;IGLV1-44	4	4	2	33.3	0.369139
A0A075B6J4;A0A075B6J3		IGLV3-25;IGLV3-27	3	3	2	27.7	0.258124
A0A075B6J7		IGLV3-21	2	1	1	32.5	0.0143296
A0A075B6J8		IGLV3-19	1	1	1	10.7	0.00778185
A0A075B6K5		IGLV3-9	2	1	1	23.5	0.0256638
A0A0C4DH68;A0A075B6R9		IGKV2-24;IGKV2D-24	3	3	3	30	0.231795
A0A087X0P6;A0A075B6S2		IGKV2D-29	2	1	1	23.5	0.0111035
A0A087WTU1		LRRC41	1	1	1	2.3	0
A0A087WVW2		IGHG3	17	1	1	26.7	0.0106609
A0A087WYR4		IGLL5	7	7	1	40	0.927579
A0A087WZH9		IGKV1D-33	3	3	0	31.5	0.531239
A0A087WZW8		IGKV3-11	11	11	3	56.7	2.0243
A0A087X079;A0A087WYC5		IGHG1	22	1	1	45.2	0.0350763
A0A087X130		IGKC	7	1	0	47.6	0.0103868
A0A0G2JPU1;A0A0C4DH40;A0A0G2JNA6;A0A0G2JN58;A0A0C4DH41;A0A0A0MS12;A0A0A0MS13		IGHV4-59;IGHV4-61;IGHV4-34;IGHV4-39	2	2	2	10.9	0.0166952
A0A0B4J1V0		IGHV3-15	3	3	2	26.1	0.380153
S4R460;A0A0B4J2B5		IGHV3OR16-9	3	1	0	42.7	5.65208
A0A0C4DH25		IGKV3D-20	2	1	1	21.6	0.0416215
A0A0C4DH34		IGHV4-28	1	1	1	9.4	0.00555894
A0A0C4DH38;A0A0G2JP91		IGHV5-51	2	2	2	24.8	0.0374137
B5MC33;B5MCG6		FAM150B	1	1	1	11.9	2.35614
C9JPQ9;C9JU00		FGG	25	3	3	100	5.75715
C9JPV4		SERPINF2	23	1	1	56.1	0.156747
D6REP0		PHF3	1	1	1	36.6	0.0964165
E7EN96		MED22	1	1	1	14.8	0.0311545
E7EUT2		PIEZO1	1	1	1	2.1	0.54208
E9PLX4		GZMB	1	1	1	50	0
G3V1N2		HBA2	7	1	1	75.5	0.0111688
I3L2J5		METTL22	1	1	1	4.5	0.0158408
J3QL92		MTCL1	1	1	1	1.4	0.00855675
J3QRQ3		DHODH	1	1	1	4.9	0
K7EL21		CAPS	1	1	1	5.5	0.00759219
K7EPJ9		KRT17	15	1	1	59.7	0.00330348
K7EQQ3		KRT9	31	1	1	77.2	0.0140453
P02751-13			248	2	0	68.2	0.00773069
P02751-14;P02751-9;P02751-12			255	3	0	69.6	0.0834347
P02751-15;P02751-11			257	3	0	67.9	0.163041
P02751-3;P02751-17			256	5	0	68.7	1.85244
P02751-7			257	257	0	68.4	51.8526
Q5K684		SERPINB3	10	1	0	32.1	0.0232723
